# Supplementary material for: The Non‐Coding Regulatory Variant rs2863002 at chr11p11.2 Increases Neuroblastoma Risk by Affecting HSD17B12 Expression and Lipid Metabolism
Source: Adv Sci (Weinh). 2025 Jun 17;12(33):e15181. doi: 10.1002/advs.202415181 (PMC12412506; doi:10.1002/advs.202415181)
Supplement: Supplementary file 2 — Supplemental Tables [file ADVS-12-e15181-s001.xlsx]

## Sheet: Table S1
Table S1. Functional annotation data of 42 SNPs at the 11p11.2 locus.
RS_Number	Coordinates	Alleles	MAF	Distance	Dprime	r2	ATAC_count	H3K27ac_count	MYCN_count	ASCL1_count	LMO1_count	GATA3_count	HAND2_count	ISL1_count	PHOX2B_count	TBX2_count	FOSL2_count	JUN_count	FOSL1_count	PRRX1_count	TF_count	TOT_count
rs10742682	chr11:43665857	(C/T)	0.4205	0	1	1	33	27	5	0	0	0	0	0	0	0	0	0	0	0	5	65
rs10742681	chr11:43665856	(G/A)	0.4046	-1	1	0.9365	33	27	5	0	0	0	0	0	0	0	0	0	0	0	5	65
rs2863002	chr11:43622433	(T/C)	0.3907	48911	0.9737	0.8377	29	5	7	0	1	6	2	2	3	2	0	0	0	0	23	57
rs7928182	chr11:43622446	(A/C)	0.4006	32642	0.9914	0.9054	1	14	1	0	0	2	1	2	3	0	0	0	0	0	9	24
rs4620711	chr11:43622434	(C/T)	0.3907	47986	0.9737	0.8377	0	11	0	0	0	0	0	0	0	0	0	0	0	0	0	11
rs4755731	chr11:43622441	(A/G)	0.4105	19311	0.9624	0.8891	0	8	0	0	0	0	0	0	0	0	0	0	0	0	0	8
rs10838157	chr11:43745564	(A/G)	0.3926	79707	0.9519	0.8074	0	4	0	0	0	0	0	0	0	0	0	0	0	0	0	4
rs10768970	chr11:43664516	(G/C)	0.4046	-1341	1	0.9365	0	2	0	0	0	0	0	0	0	0	0	0	0	0	0	2
rs10838139	chr11:43643624	(C/A)	0.4066	-22233	0.9916	0.9284	0	2	0	0	0	0	0	0	0	0	0	0	0	0	0	2
rs7944241	chr11:43622451	(A/G)	0.4095	29517	0.9539	0.8699	0	2	0	0	0	0	0	0	0	0	0	0	0	0	0	2
rs7942375	chr11:43622450	(G/A)	0.3907	51671	0.9737	0.8377	0	2	0	0	0	0	0	0	0	0	0	0	0	0	0	2
rs12275384	chr11:43622428	(C/T)	0.4046	-5310	1	0.9365	0	1	0	0	0	0	0	0	0	0	0	0	0	0	0	1
rs7948411	chr11:43622452	(A/G)	0.4006	23344	0.9957	0.9132	0	0	0	0	0	0	0	0	1	0	0	0	0	0	1	1
rs4755732	chr11:43622442	(C/T)	0.3996	30142	0.9914	0.9016	0	1	0	0	0	0	0	0	0	0	0	0	0	0	0	1
rs10838152	chr11:43709386	(C/T)	0.3907	43529	0.9737	0.8377	0	1	0	0	0	0	0	0	0	0	0	0	0	0	0	1
rs58516086	chr11:43622443	(TTTCAG/-)	0.3907	42700	0.9737	0.8377	0	1	0	0	0	0	0	0	0	0	0	0	0	0	0	1
rs1878764	chr11:43622429	(A/G)	0.3926	80737	0.9519	0.8074	0	1	0	0	0	0	0	0	0	0	0	0	0	0	0	1
rs10838141	chr11:43674521	(C/T)	0.4046	8664	1	0.9365	0	0	0	0	0	0	0	0	0	0	0	0	0	0	0	0
rs189498946	chr11:43622430	(A/G)	0.4046	11128	1	0.9365	0	0	0	0	0	0	0	0	0	0	0	0	0	0	0	0
rs7483308	chr11:43622445	(G/A)	0.4046	12996	1	0.9365	0	0	0	0	0	0	0	0	0	0	0	0	0	0	0	0
rs7930330	chr11:43622447	(C/T)	0.4046	13850	1	0.9365	0	0	0	0	0	0	0	0	0	0	0	0	0	0	0	0
rs10768967	chr11:43641000	(C/T)	0.4076	-24857	0.9916	0.9322	0	0	0	0	0	0	0	0	0	0	0	0	0	0	0	0
rs11037511	chr11:43622425	(G/T)	0.4076	-27605	0.9916	0.9322	0	0	0	0	0	0	0	0	0	0	0	0	0	0	0	0
rs2862964	chr11:43622432	(G/C)	0.4076	-28148	0.9916	0.9322	0	0	0	0	0	0	0	0	0	0	0	0	0	0	0	0
rs4755723	chr11:43622439	(C/T)	0.4066	-29120	0.9916	0.9284	0	0	0	0	0	0	0	0	0	0	0	0	0	0	0	0
rs4755727	chr11:43622440	(C/G)	0.4066	-22795	0.9916	0.9284	0	0	0	0	0	0	0	0	0	0	0	0	0	0	0	0
rs9988903	chr11:43622453	(G/A)	0.4066	-14874	0.9916	0.9284	0	0	0	0	0	0	0	0	0	0	0	0	0	0	0	0
rs7932842	chr11:43622448	(T/G)	0.4076	-12329	0.9874	0.9243	0	0	0	0	0	0	0	0	0	0	0	0	0	0	0	0
rs7116040	chr11:43622444	(G/A)	0.4016	22709	0.9915	0.9092	0	0	0	0	0	0	0	0	0	0	0	0	0	0	0	0
rs10742683	chr11:43667625	(G/A)	0.4095	1768	0.9665	0.893	0	0	0	0	0	0	0	0	0	0	0	0	0	0	0	0
rs4755204	chr11:43622437	(A/C)	0.4175	-27631	0.9507	0.8928	0	0	0	0	0	0	0	0	0	0	0	0	0	0	0	0
rs7936836	chr11:43622449	(C/A)	0.4006	-32212	0.9786	0.8821	0	0	0	0	0	0	0	0	0	0	0	0	0	0	0	0
rs200520532	chr11:43622431	(-/T)	0.3936	-24913	0.9826	0.8638	0	0	0	0	0	0	0	0	0	0	0	0	0	0	0	0
rs11037571	chr11:43622426	(C/G)	0.3907	56272	0.9737	0.8377	0	0	0	0	0	0	0	0	0	0	0	0	0	0	0	0
rs11037575	chr11:43622427	(T/C)	0.3907	62473	0.9737	0.8377	0	0	0	0	0	0	0	0	0	0	0	0	0	0	0	0
rs10768965	chr11:43632164	(A/G)	0.4235	-33693	0.918	0.8325	0	0	0	0	0	0	0	0	0	0	0	0	0	0	0	0
rs10838136	chr11:43629150	(C/T)	0.4235	-36707	0.918	0.8325	0	0	0	0	0	0	0	0	0	0	0	0	0	0	0	0
rs4755202	chr11:43622435	(G/A)	0.4235	-45919	0.918	0.8325	0	0	0	0	0	0	0	0	0	0	0	0	0	0	0	0
rs4755203	chr11:43622436	(G/A)	0.4235	-45904	0.918	0.8325	0	0	0	0	0	0	0	0	0	0	0	0	0	0	0	0
rs11037497	chr11:43622423	(G/C)	0.4225	-43434	0.914	0.8287	0	0	0	0	0	0	0	0	0	0	0	0	0	0	0	0
rs4755719	chr11:43622438	(T/A)	0.4264	-42788	0.9176	0.8216	0	0	0	0	0	0	0	0	0	0	0	0	0	0	0	0
rs11037504	chr11:43622424	(G/A)	0.4314	-34120	0.9168	0.8038	0	0	0	0	0	0	0	0	0	0	0	0	0	0	0	0
The lead SNP is highlighted in yellow, while the candidate functional SNP is evidenced in bold.
MAF: minor allele frequency in non-Finish Europeans
TF: Transcription Factors

## Sheet: Table S2
Table S2. Public and in-house data used for the functional annotation analysis of the 11p11.2 locus obtained from neuroblastoma cell lines.
	ATAC-seq experiments			H3K27ac ChIP-seq experiments		ChIP-seq experiments
						MYCN		GATA3		ASCL1	LMO1	HAND2	ISL1	PHOX2B	TBX2	FOSL1	FOSL2	JUN	PRRX1
	Published	In house		Published		Published	In house	Published	In house	Published	Published	Published	Published	Published	Published	In house	In house	In house	In house
NB cell lines	N of rep.	N of rep.	Total	N of rep.	Total	N of rep.	N of rep.	N of rep.	N of rep.	N of rep.	N of rep.	N of rep.	N of rep.	N of rep.	N of rep.	N of rep.	N of rep.	N of rep.	N of rep.	Total	Total
COG-N-440	2 [GSE138315]	0	2	0	0	0	0	0	0	0	0	0	0	0	0	0	0	0	0	0	2
COG-N-453	2 [GSE138315]	0	2	0	0	0	0	0	0	0	0	0	0	0	0	0	0	0	0	0	2
COG-N-415	2 [GSE138315]	0	2	1 [GSE138315]	1	1 [GSE138315]	0	0	0	0	0	0	0	0	0	0	0	0	0	1	4
KELLY	2 [GSE138315]; 1 [GSE80152]; 1 [GSE94824]	0	2	1 [GSE138315]	1	1 [GSE80151]; 1 [GSE94782]; 1 [GSE94824]	0	1 [GSE94824]	0	1 [GSE120074]	2 [GSE120074]	1 [GSE94824]	1 [GSE94824]	1 [GSE94824]	1 [GSE94824]	0	0	0	0	11	14
LA-N-5	2 [GSE138315]	0	2	1 [GSE138315]	1	1 [GSE138315]	0	0	0	0	0	0	0	0	0	0	0	0	0	1	4
NB-1	2 [GSE138315]	0	2	0	0	0	0	0	0	0	0	0	0	0	0	0	0	0	0	0	2
NB-1643	2 [GSE138315]	0	2	1 [GSE138315]	1	1 [GSE138315]; 2 [GSE94782]	0	0	0	0	0	0	0	0	0	0	0	0	0	3	6
NB-69	2 [GSE138315]	0	2	1 [GSE138315]; 1 [GSE90683]	2	1 [GSE138315]	0	0	0	0	0	0	0	0	0	0	0	0	0	1	5
NBL-S	2 [GSE138315]	0	2	1 [GSE138315]	1	0	0	0	0	0	0	0	0	0	0	0	0	0	0	0	3
NGP	2 [GSE138315]; 1 [GSE80152]	0	2	1 [GSE138315]	1	1 [GSE80151]; 1 [GSE94782]	0	1 [GSE65664]	0	0	0	0	0	0	0	0	0	0	0	3	6
SK-N-AS	2 [GSE138315]	0	2	1 [GSE138315]; 1 [GSE90683]	2	0	0	0	0	0	0	0	0	0	0	0	0	0	0	0	4
SK-N-FI	2 [GSE138315]	0	2	1 [GSE138315]; 1 [GSE90683]	2	0	0	0	0	0	0	0	0	0	0	0	0	0	0	0	4
SK-N-SH	2 [GSE138315]	0	2	1 [GSE90683]	1	0	0	0	0	0	0	0	0	0	0	0	0	0	0	0	3
SK-N-BE(2)-C	2 [GSE138315]; 1 [GSE80152]; 1 [GSE94824]	1	5	1 [GSE138315]; 1 [GSE90683]	2	1 [GSE80151]; 1 [GSE94824]	1	1 [GSE94824]; 1 [GSE65664]; 1 [GSE169616]	1	0	0	1 [GSE94824]	1 [GSE94824]	1 [GSE94824]; 1 [GSE169616]	1 [GSE94824]	0	0	0	0	12	19
SH-EP-2	0	3	3	1 [GSE90683]; 1 [GSE90805]	2	0	0	0	0	0	0	0	0	0	0	1	1	1	0	1	6
SH-EP-21N	1 [GSE80152]	0	1	0	0	1 [GSE80151]	0	0	0	0	0	0	0	0	0	0	0	0	0	0	1
CHP-134	0	1	1	0	0	0	0	0	0	0	0	0	0	0	0	0	0	0	0	0	1
CHP-212	0	1	1	1 [GSE90683]	1	0	0	0	0	0	0	0	0	0	0	0	0	0	0	0	2
GI-ME-N	0	2	2	1 [GSE90683]	1	0	0	0	0	0	0	0	0	0	0		1	2	2	5	8
IMR-32	0	1	1	1 [GSE90683]	1	0	0	0	0	0	0	0	0	0	0	0	0	0	0	0	2
LA-N-2	0	1	1	0	0	0	0	0	0	0	0	0	0	0	0	0	0	0	0	0	1
SH-SY5Y	0	2	2	1 [GSE90683]; 1 [GSE90805]	2	0	1	1 [GSE65664]	4	0	0	0	0	0	0	0	0	0	0	6	10
SK-N-BE(2)	0	1	1	0	0	0	0	0	0	0	0	0	0	0	0	0	0	0	0	0	1
CLB-BER-Lud	0	0	0	1 [GSE90683]	1	0	0	0	0	0	0	0	0	0	0	0	0	0	0	0	1
CLB-CAR	0	0	0	1 [GSE90683]	1	0	0	0	0	0	0	0	0	0	0	0	0	0	0	0	1
CLB-GA	0	0	0	1 [GSE90683]	1	0	0	0	0	0	0	0	0	0	0	0	0	0	0	0	1
CLB-MA	0	0	0	1 [GSE90683]	1	0	0	0	0	0	0	0	0	0	0	0	0	0	0	0	1
CLB-PE	0	0	0	1 [GSE90683]	1	0	0	0	0	0	0	0	0	0	0	0	0	0	0	0	1
GI-CA-N	0	0	0	1 [GSE90683]	1	0	0	0	0	0	0	0	0	0	0	0	0	0	0	0	1
LA-N-1	0	0	0	1 [GSE90683]	1	0	0	0	0	0	0	0	0	0	0	0	0	0	0	0	1
N206	0	0	0	1 [GSE90683]	1	0	0	0	0	0	0	0	0	0	0	0	0	0	0	0	1
NB-EBc1	0	0	0	1 [GSE90683]	1	0	0	0	0	0	0	0	0	0	0	0	0	0	0	0	1
SJNB-1	0	0	0	1 [GSE90683]	1	0	0	0	0	0	0	0	0	0	0	0	0	0	0	0	1
SJNB-12	0	0	0	1 [GSE90683]	1	0	0	0	0	0	0	0	0	0	0	0	0	0	0	0	1
SJNB-6	0	0	0	1 [GSE90683]	1	0	0	0	0	0	0	0	0	0	0	0	0	0	0	0	1
SJNB-8	0	0	0	1 [GSE90683]	1	0	0	0	0	0	0	0	0	0	0	0	0	0	0	0	1
SK-N-DZ	0	0	0	1 [GSE90683]	1	0	0	0	0	0	0	0	0	0	0	0	0	0	0	0	1
TR14	0	0	0	1 [GSE90683]	1	0	0	0	0	0	0	0	0	0	0	0	0	0	0	0	1
691-ADN	0	0	0	1 [GSE90805]	1	0	0	0	0	0	0	0	0	0	0	0	0	0	0	0	1
700-ADN	0	0	0	1 [GSE90805]	1	0	0	0	0	0	0	0	0	0	0	0	0	0	0	0	1
700-MES	0	0	0	1 [GSE90805]	1	0	0	0	0	0	0	0	0	0	0	0	0	0	0	0	1
711-ADN	0	0	0	1 [GSE90805]	1	0	0	0	0	0	0	0	0	0	0	0	0	0	0	0	1
717-MES	0	0	0	1 [GSE90805]	1	0	0	0	0	0	0	0	0	0	0	0	0	0	0	0	1
753-ADN	0	0	0	1 [GSE90805]	1	0	0	0	0	0	0	0	0	0	0	0	0	0	0	0	1
Total			44		43															44	131
N of rep.= number of analysed replicates
NB: neuroblastoma.

## Sheet: Table S3
Table S3. Functionally-informed fine-mapping using PolyFun+SuSiE algorithm
CHR	SNP	A1	A2	SNPVAR	MAF	N	Z	P	PIP	BETA_mean	BETA_SD	Distance from center	Credible set
11	rs10838157	G	A	1.3849e-07	0.421	6303	5.1395	2.7547e-07	0.343764	0.028481	0.0400464	17208	1
11	rs10838152	T	C	4.4199e-08	0.424	6303	5.2134	1.8541e-07	0.144529	0.0120494	0.0297071	18970	1
11	rs2863002	C	T	1.9912e-08	0.424	6303	5.214	1.84811e-07	0.065374	0.00545045	0.0208617	13588	1
11	rs7117036	A	G	2.3081e-08	0.416	6303	5.1221	3.02152e-07	0.0528584	0.00436979	0.01873	11501	1
11	rs4620711	T	C	1.484e-08	0.424	6303	5.214	1.84811e-07	0.0487224	0.0040621	0.0181657	14513	1
11	rs11037571	G	C	1.4314e-08	0.424	6303	5.2183	1.80573e-07	0.0483514	0.00403382	0.0181112	6227	1
11	rs10742681	A	G	2.618e-07	0.43	6303	4.7844	1.71499e-06	0.0442699	0.00337083	0.0160798	62500	1
11	rs11037575	C	T	9.9922e-09	0.424	6303	5.2075	1.91402e-07	0.0314271	0.00261751	0.0147044	26	1
11	rs10768970	C	G	1.6084e-07	0.435	6303	4.797	1.6106e-06	0.0293619	0.00224381	0.0132255	63840	1
11	rs1878764	G	A	1.0244e-08	0.422	6303	5.1609	2.45765e-07	0.0292829	0.00243343	0.014179	18238	1
11	rs7928182	C	A	1.1057e-08	0.435	6303	5.111	3.20458e-07	0.0190035	0.0015604	0.0113508	29857	1
11	rs7942375	A	G	5.5075e-09	0.424	6303	5.2179	1.80963e-07	0.0185551	0.00154787	0.011389	10828	1
11	rs10742683	A	G	1.0462e-07	0.435	6303	4.8001	1.58586e-06	0.0158647	0.00120577	0.00973642	60731	1
11	rs10742682	T	C	2.6374e-07	0.445	6303	4.7213	2.34342e-06	0.0107781	0.000749591	0.00761102	62499	1
11	rs12275384	T	C	5.4121e-08	0.436	6303	4.7988	1.59619e-06	0.00999152	0.000763724	0.00779013	67809	1
11	rs7932842	G	T	8.4403e-08	0.437	6303	4.7143	2.42543e-06	0.00931459	0.000691512	0.00738246	74828	1
11	rs4755732	T	C	7.0874e-09	0.434	6303	5.0667	4.04771e-07	0.00890001	0.000725065	0.00774996	32357	1
11	rs7116040	A	G	7.3194e-09	0.435	6303	5.0735	3.90564e-07	0.00860999	0.00070032	0.00761218	39790	1
11	rs11529357	G	A	3.1436e-09	0.417	6303	5.1756	2.2718e-07	0.00629404	0.000518805	0.00659691	51371	1
11	rs7944241	G	A	6.8745e-09	0.437	6303	5.0224	5.10298e-07	0.00608275	0.000491158	0.00636287	32982	1
11	rs7948411	G	A	3.906e-09	0.433	6303	5.1055	3.29921e-07	0.00598034	0.000489669	0.00639164	39155	1
11	rs11555762	T	C	1.9564e-07	0.308	6303	0.011621	0.990728	0.0721007	0.00293019	0.0109962	148342	0
11	rs10734518	A	G	1.1268e-07	0.311	6303	-0.083463	0.933483	0.0526639	-0.00218431	0.00966626	133392	0
11	rs2139154	G	A	1.1564e-07	0.309	6303	-0.06429	0.948739	0.0468671	-0.00192047	0.00904318	130326	0
11	rs6485470	A	G	7.8655e-08	0.311	6303	-0.079202	0.936872	0.0362467	-0.0015016	0.00807406	123447	0
11	rs6485455	C	G	4.5266e-08	0.307	6303	-0.19198	0.847758	0.0325411	-0.00139765	0.00792331	25369	0
11	rs7931097	G	A	6.8102e-08	0.312	6303	-0.088382	0.929573	0.0323522	-0.00134369	0.00766012	129062	0
11	rs7115970	T	C	4.8592e-08	0.307	6303	-0.19073	0.848737	0.032067	-0.00136803	0.00781822	40939	0
11	rs1061810	A	C	8.1368e-08	0.294	6303	0.21215	0.83199	0.0315136	0.00128627	0.00744314	149578	0
11	rs7935296	C	A	6.1532e-08	0.311	6303	-0.088002	0.929875	0.0291943	-0.0012124	0.00728688	123118	0
11	rs3736505	G	A	6.7802e-08	0.308	6303	0.012791	0.989795	0.0250826	0.0010197	0.00663623	148079	0
11	rs10768981	G	A	4.9893e-08	0.309	6303	-0.075767	0.939604	0.0227327	-0.000940853	0.00642959	103420	0
11	rs10400343	A	G	3.7595e-08	0.308	6303	-0.12813	0.898046	0.0203903	-0.000856225	0.00617801	104149	0
11	rs57635800	A	G	4.5338e-08	0.293	6303	0.25536	0.798445	0.0202313	0.000835854	0.00606285	150129	0
11	rs10768975	G	A	2.7269e-08	0.307	6303	-0.19428	0.845957	0.0197586	-0.000849162	0.00621519	26016	0
11	rs35251247	A	G	4.557e-08	0.293	6303	0.25593	0.798005	0.0188856	0.000775357	0.00582757	150103	0
11	rs1464229	A	G	3.7755e-08	0.308	6303	-0.10531	0.91613	0.0184207	-0.00076678	0.00583026	119982	0
11	rs10742688	G	A	2.7328e-08	0.307	6303	-0.17992	0.857215	0.0173835	-0.000739439	0.00578089	39898	0
11	rs4643069	G	A	3.7731e-08	0.305	6303	-0.094994	0.92432	0.0168889	-0.000697944	0.00554945	47378	0
11	rs7131110	C	T	4.0395e-08	0.307	6303	-0.065963	0.947407	0.0164613	-0.000674851	0.00543964	118494	0
11	rs3781805	C	T	3.1151e-08	0.31	6303	-0.074831	0.940349	0.0141495	-0.000585461	0.00509181	144099	0
11	rs6485473	T	G	2.9648e-08	0.311	6303	-0.082509	0.934242	0.0138131	-0.000572764	0.00504162	127999	0
11	rs7115919	T	C	2.6261e-08	0.305	6303	-0.093698	0.925349	0.0115638	-0.000477217	0.00459753	48125	0
11	rs10838180	C	T	2.0095e-08	0.308	6303	-0.1219	0.902978	0.0106738	-0.000447445	0.0044832	109961	0
11	rs1464230	A	C	2.6151e-08	0.307	6303	-0.062829	0.949903	0.0105481	-0.000432049	0.00436283	120398	0
11	rs10742689	C	T	1.727e-08	0.308	6303	-0.12505	0.900484	0.00927052	-0.000388956	0.0041842	108240	0
11	rs7129046	G	A	1.7282e-08	0.308	6303	-0.1245	0.900919	0.00925989	-0.000388451	0.00418123	109195	0
11	rs7110437	A	C	1.7758e-08	0.305	6303	-0.11703	0.906836	0.00854998	-0.000355507	0.00398636	52197	0
11	rs6485464	T	C	1.9264e-08	0.306	6303	-0.084473	0.93268	0.00834182	-0.000343763	0.00390559	97125	0
11	rs10838162	G	A	1.1524e-08	0.306	6303	-0.20293	0.83919	0.00802713	-0.000343915	0.00397196	60866	0
11	rs4755741	A	G	1.2643e-08	0.305	6303	-0.19321	0.846795	0.00787193	-0.000334274	0.00390134	74898	0
11	rs1878765	C	T	1.0667e-08	0.306	6303	-0.21924	0.826463	0.00785739	-0.000338122	0.00394604	66236	0
11	rs1878850	C	T	1.7933e-08	0.306	6303	-0.10989	0.912497	0.00781113	-0.000322055	0.00378199	92120	0
11	rs6485456	C	T	1.1778e-08	0.307	6303	-0.17678	0.859681	0.00750452	-0.000319261	0.00381637	38546	0
11	rs6485468	A	G	1.2267e-08	0.309	6303	-0.12122	0.903517	0.00650103	-0.000272471	0.003505	119555	0
11	rs10838158	A	G	8.9299e-09	0.307	6303	-0.19562	0.844908	0.00650024	-0.000279461	0.00358831	24166	0
11	rs7934707	C	G	1.3785e-08	0.311	6303	-0.08246	0.934281	0.00642141	-0.000266263	0.00344929	129572	0
11	rs2037297	G	A	3.3798e-08	0.315	6303	0.19147	0.848157	0.00611493	-0.000232529	0.00310995	118349	0
11	rs1518815	T	C	1.2116e-08	0.308	6303	-0.098404	0.921611	0.00595051	-0.000247832	0.00333472	96682	0
11	rs11037663	C	T	1.2746e-08	0.311	6303	-0.082675	0.93411	0.00594165	-0.000246384	0.00331886	125553	0
11	rs2139153	A	G	1.4593e-08	0.309	6303	-0.064382	0.948666	0.0059161	-0.000242429	0.00327573	130198	0
11	rs1518814	T	A	1.3203e-08	0.306	6303	-0.086853	0.930788	0.0057622	-0.000237617	0.0032519	96277	0
11	rs939015	C	T	1.3997e-08	0.308	6303	-0.068344	0.945512	0.00574854	-0.000235826	0.00323257	140295	0
11	rs7111450	A	G	1.1645e-08	0.311	6303	-0.093703	0.925345	0.00563055	-0.0002342	0.00324041	134674	0
11	rs7118659	T	C	8.7355e-09	0.308	6303	-0.17253	0.863021	0.00550318	-0.000233907	0.00326841	88769	0
11	rs6485466	C	T	1.1186e-08	0.309	6303	-0.092633	0.926195	0.00538944	-0.000224105	0.00316976	114845	0
11	rs1914773	A	T	1.0919e-08	0.311	6303	-0.093609	0.92542	0.00527787	-0.000219525	0.00313773	137938	0
11	rs10768983	A	G	1.1834e-08	0.307	6303	-0.088895	0.929165	0.00519957	-0.000214538	0.00309149	111579	0
11	rs4755731	G	A	1.0729e-08	0.437	6303	4.9539	7.27406e-07	0.00505995	0.000401334	0.00571495	43188	0
11	rs7928134	G	A	6.7559e-09	0.306	6303	-0.20221	0.839753	0.0046943	-0.000201084	0.00304163	57957	0
11	rs4755744	A	C	7.9788e-09	0.305	6303	-0.17594	0.860341	0.00468602	-0.000198054	0.00300144	89374	0
11	rs10838175	G	A	1.131e-08	0.307	6303	-0.045828	0.963447	0.00466976	-0.000191658	0.00291619	94529	0
11	rs11037676	G	C	9.627e-09	0.311	6303	-0.093491	0.925513	0.00465154	-0.000193468	0.00294644	142856	0
11	rs6485469	T	C	1.1463e-08	0.307	6303	-0.062834	0.949899	0.00462371	-0.000189387	0.00289648	120937	0
11	rs7118906	G	C	6.7642e-09	0.308	6303	-0.19337	0.846669	0.00457445	-0.000195532	0.00299678	88964	0
11	rs6485462	T	C	7.1691e-09	0.308	6303	-0.17597	0.860318	0.00456943	-0.0001944	0.00298211	87844	0
11	rs12417393	C	T	1.2185e-08	0.308	6303	0.01289	0.989716	0.00450916	0.000183319	0.00284092	147358	0
11	rs10742690	A	G	9.0478e-09	0.311	6303	-0.093528	0.925484	0.00437222	-0.000181852	0.002857	139296	0
11	rs10768986	G	A	1.3989e-07	0.414	6303	4.3155	1.59242e-05	0.004329	0.00024465	0.00450149	124759	0
11	rs10838186	T	C	8.8923e-09	0.311	6303	-0.092776	0.926082	0.00428636	-0.000178244	0.00282838	141624	0
11	rs10838139	A	C	3.9763e-08	0.437	6303	4.7118	2.45538e-06	0.00423288	0.00031326	0.00497995	84732	0
11	rs1878851	T	C	8.8158e-09	0.306	6303	-0.11284	0.910157	0.00419242	-0.00017414	0.00279441	92168	0
11	rs7101808	G	C	8.762e-09	0.309	6303	-0.087031	0.930647	0.00414383	-0.000172042	0.00277705	115223	0
11	rs58817325	A	G	9.8629e-09	0.311	6303	0.041514	0.966886	0.00400667	0.000164214	0.00269858	146960	0
11	rs10838174	C	T	6.6922e-09	0.311	6303	-0.17264	0.862934	0.00388689	-0.000164131	0.0027323	94401	0
11	rs10734517	C	A	5.5328e-09	0.306	6303	-0.2034	0.838822	0.00386011	-0.000165404	0.00276006	57377	0
11	rs6485471	C	T	1.6243e-07	0.414	6303	4.2482	2.15495e-05	0.00374334	0.000177897	0.00394985	124135	0
11	rs1518821	C	A	1.0612e-08	0.309	6303	-0.016328	0.986973	0.00368028	-0.00014877	0.00255412	143640	0
11	rs6485474	A	G	1.0236e-08	0.338	6303	-0.01961	0.984354	0.0035877	-0.000145163	0.00252406	139687	0
11	rs10838185	A	G	7.0732e-09	0.311	6303	-0.093489	0.925515	0.00341758	-0.000142144	0.002527	141583	0
11	rs1531828	T	C	6.8537e-08	0.039	6303	2.1985	0.0279135	0.00337376	0.000110349	0.00202105	197901	0
11	rs4755735	G	A	1.7424e-07	0.413	6303	4.203	2.63401e-05	0.00331796	0.00011807	0.00343384	32251	0
11	rs4755736	T	G	1.7169e-07	0.413	6303	4.203	2.63401e-05	0.00326944	0.000116342	0.00340866	32379	0
11	rs7120753	A	T	1.4333e-08	0.435	6303	-0.56987	0.568766	0.00312847	-0.000121175	0.00226514	151157	0
11	rs4755747	T	A	7.1343e-09	0.306	6303	-0.085982	0.931481	0.00310472	-0.000127998	0.00238941	95607	0
11	rs10768976	G	T	7.2016e-09	0.306	6303	-0.078199	0.93767	0.00305018	-0.00012546	0.00236335	45457	0
11	rs4451719	G	T	5.2097e-08	0.04	6303	2.2489	0.0245189	0.00292815	9.7474e-05	0.0019127	191820	0
11	rs4755745	T	G	6.0207e-09	0.306	6303	-0.11026	0.912203	0.00283881	-0.000117831	0.00229938	92648	0
11	rs11037653	A	G	1.1286e-07	0.414	6303	4.2654	1.99544e-05	0.00282537	0.000140896	0.00348808	97010	0
11	rs9971535	C	T	6.8947e-09	0.309	6303	-0.064018	0.948956	0.00279183	-0.000114392	0.00225331	133969	0
11	rs4281471	C	G	4.4875e-08	0.04	6303	2.2525	0.0242907	0.00254646	8.48738e-05	0.00178595	191643	0
11	rs10838181	T	C	5.3736e-09	0.309	6303	-0.081145	0.935327	0.00249229	-0.000103305	0.00215208	116144	0
11	rs6485465	A	G	1.1611e-07	0.414	6303	4.1984	2.68808e-05	0.0022531	8.86505e-05	0.00290061	97239	0
11	rs2863026	G	A	4.5592e-09	0.307	6303	-0.11023	0.912227	0.00214949	-8.92183e-05	0.00200145	110298	0
11	rs1518822	A	G	6.0829e-09	0.309	6303	0.003889	0.996897	0.00197671	-7.94446e-05	0.0018634	143441	0
11	rs7930330	T	C	6.0852e-09	0.433	6303	4.8862	1.02801e-06	0.00192164	0.000150269	0.00348762	48649	0
11	rs10838182	C	G	5.3257e-08	0.414	6303	4.3144	1.60037e-05	0.00164063	9.24653e-05	0.00277125	126554	0
11	rs12290006	G	C	1.4273e-07	0.472	6303	-3.3091	0.000935964	0.00156361	3.71112e-05	0.00113688	24316	0
11	rs7926355	G	T	2.2879e-07	0.485	6303	-3.7333	0.000188987	0.00149881	-1.92707e-06	0.00153706	23841	0
11	rs1518816	C	T	7.0196e-08	0.414	6303	4.1981	2.69164e-05	0.00136114	5.34736e-05	0.00225407	96790	0
11	rs7483308	A	G	4.6141e-09	0.432	6303	4.856	1.19781e-06	0.00120882	9.3846e-05	0.00275177	49503	0
11	rs9988903	A	G	9.519e-09	0.437	6303	4.7332	2.21008e-06	0.00114986	8.58475e-05	0.00261311	77373	0
11	rs56168061	G	A	4.8691e-07	0.198	6303	-3.3642	0.000767659	0.00108802	-1.44367e-05	0.000590406	25826	0
11	rs35186585	C	A	3.1941e-08	0.236	6303	0.047521	0.962098	0.00108536	3.36758e-05	0.00109571	150178	0
11	rs10838141	T	C	4.2213e-09	0.436	6303	4.8528	1.2173e-06	0.00108433	8.41133e-05	0.00260481	53835	0
11	rs34239319	T	G	3.3644e-07	0.0999	6303	0.48763	0.625812	0.00107542	1.79803e-05	0.000675055	174325	0
11	rs12801203	G	A	3.7619e-08	0.414	6303	4.3068	1.65633e-05	0.00104966	5.47444e-05	0.00216182	44193	0
11	rs10400240	A	C	1.6012e-07	0.482	6303	1.094	0.273955	0.00104833	2.31287e-05	0.000813162	168365	0
11	rs11037450	C	T	1.6503e-08	0.0368	6303	-2.3745	0.0175727	0.00103302	-3.48674e-05	0.00115106	221107	0
11	rs72892479	A	C	9.7574e-09	0.0448	6303	1.4301	0.152688	0.00101993	3.6596e-05	0.00120795	77627	0
11	rs10838190	G	A	3.6807e-08	0.414	6303	4.2717	1.93988e-05	0.000982222	5.13267e-05	0.00208928	149895	0
11	rs10768967	T	C	9.3888e-09	0.425	6303	4.7232	2.32162e-06	0.000981631	7.2651e-05	0.00240108	87356	0
11	rs4755727	G	C	1.3056e-08	0.436	6303	4.6507	3.3081e-06	0.000975768	6.99946e-05	0.00235362	85294	0
11	rs3802891	A	G	3.0906e-08	0.414	6303	4.3032	1.68349e-05	0.000906155	4.98172e-05	0.0020422	131944	0
11	rs182477216	A	T	1.7169e-08	0.0127	6303	2.2149	0.0267669	0.000880936	2.89745e-05	0.00103897	53395	0
11	rs11037662	T	G	1.0094e-07	0.161	6303	1.5322	0.125473	0.000879974	-2.1e-05	0.000792385	122952	0
11	rs80253786	A	G	8.3972e-08	0.0209	6303	-2.1826	0.0290653	0.000863278	-2.14462e-05	0.000810601	183879	0
11	rs72892476	A	T	8.1545e-09	0.0448	6303	1.4301	0.152688	0.000852378	3.05842e-05	0.00110437	77626	0
11	rs11037461	A	G	8.7946e-08	0.0135	6303	-1.158	0.246864	0.000844601	-2.06449e-05	0.000791362	182969	0
11	rs12799548	A	G	2.6537e-07	0.035	6303	-1.1484	0.250803	0.00084355	-1.4063e-05	0.000596782	174264	0
11	rs35243581	T	C	5.929e-08	0.316	6303	-1.6322	0.102637	0.00084066	2.23914e-05	0.000847409	20992	0
11	rs11037511	T	G	1.0757e-08	0.438	6303	4.6716	2.98863e-06	0.000833495	6.01487e-05	0.00218136	90104	0
11	rs6485463	C	T	7.7356e-08	0.224	6303	-4.6517	3.2921e-06	0.000807556	-2.0134e-05	0.000786308	89699	0
11	rs12364503	G	C	3.6165e-08	0.415	6302	4.2191	2.45279e-05	0.000775427	3.46036e-05	0.00176461	150149	0
11	rs12418410	A	G	1.2216e-08	0.0368	6303	-2.3772	0.0174446	0.000770252	-2.60221e-05	0.000994867	231559	0
11	rs6485482	T	G	2.4452e-07	0.446	6302	1.4537	0.146029	0.000728015	1.17164e-05	0.000541874	235291	0
11	rs4573669	A	G	2.3288e-07	0.246	6303	4.1106	3.94632e-05	0.000718682	1.17957e-05	0.000545274	25775	0
11	rs6485472	G	T	3.1294e-08	0.414	6303	4.247	2.16652e-05	0.000718373	3.39874e-05	0.00172952	127965	0
11	rs10838161	A	G	4.0771e-08	0.416	6303	4.1683	3.0688e-05	0.000710547	2.06711e-05	0.00151529	49128	0
11	rs11037460	A	G	2.3734e-08	0.0401	6303	-2.028	0.0425602	0.000692344	-2.09837e-05	0.000857662	187338	0
11	rs7077	C	G	3.0775e-07	0.454	6302	1.2142	0.224671	0.000684108	9.03845e-06	0.000467112	236486	0
11	rs4755717	G	C	1.7895e-07	0.428	6303	4.0197	5.82723e-05	0.000678778	-3.97548e-06	0.000810778	126164	0
11	rs11037447	A	G	1.0702e-08	0.0368	6303	-2.3789	0.0173644	0.000677888	-2.2915e-05	0.000933832	228428	0
11	rs116310888	A	G	4.5279e-08	0.0213	6303	-2.356	0.0184729	0.000665386	-1.78594e-05	0.000758414	189874	0
11	rs10768960	T	C	7.0829e-08	0.0135	6303	-1.1436	0.25279	0.000661437	-1.60579e-05	0.000696539	183904	0
11	rs11037640	A	G	3.8891e-08	0.415	6303	4.1492	3.33639e-05	0.000658577	2.00182e-05	0.00146966	83111	0
11	rs9783304	T	G	6.6505e-08	0.307	6303	1.7426	0.0814035	0.000656329	-1.61375e-05	0.000701509	68101	0
11	rs4755723	T	C	1.3011e-08	0.437	6303	4.579	4.67204e-06	0.000652685	4.44286e-05	0.00187644	91619	0
11	rs3740984	A	G	2.2207e-07	0.0349	6303	-1.0796	0.28032	0.000645568	-1.02502e-05	0.000505899	174538	0
11	rs11820132	C	T	1.8877e-07	0.444	6303	3.9028	9.50863e-05	0.000641457	-6.53948e-06	0.000678508	125056	0
11	rs17594707	T	A	8.2998e-09	0.112	6303	-2.8339	0.00459837	0.000636385	-2.20256e-05	0.000924009	242313	0
11	rs2862996	T	G	6.4381e-08	0.307	6303	1.7452	0.0809501	0.000632138	-1.55236e-05	0.000687793	74523	0
11	rs16937519	G	A	4.7705e-08	0.0237	6303	-2.3973	0.0165164	0.000626183	-1.6422e-05	0.000721732	215503	0
11	rs75067522	G	C	9.8506e-09	0.0368	6303	-2.3795	0.0173361	0.000624968	-2.11304e-05	0.000896825	224316	0
11	rs12421453	G	T	1.8658e-08	0.0385	6303	-2.0841	0.0371511	0.000600247	-1.84704e-05	0.000809171	197346	0
11	rs2679053	G	A	1.0864e-07	0.395	6303	2.0119	0.0442305	0.000597071	-1.24645e-05	0.000588767	123052	0
11	rs12224705	T	C	2.2618e-07	0.191	6303	-3.619	0.000295744	0.000594613	-8.88034e-06	0.000467412	26572	0
11	rs16937692	A	G	1.9292e-07	0.0349	6303	-1.1094	0.267258	0.000582648	-9.45138e-06	0.00048726	185248	0
11	rs11037564	T	C	8.1083e-08	0.49	6303	-3.4262	0.00061209	0.000581477	9.49794e-06	0.000719272	19631	0
11	rs7934094	G	T	8.0166e-08	0.217	6303	2.4398	0.0146954	0.000560587	1.26074e-05	0.000603645	222649	0
11	rs188079952	A	G	2.1113e-08	0.0132	6303	2.1035	0.0354221	0.000552694	1.64634e-05	0.000754983	117063	0
11	rs117431391	A	C	1.5995e-08	0.0136	6303	2.1115	0.0347294	0.000549623	1.70819e-05	0.00078104	78022	0
11	rs33953215	C	T	1.6986e-07	0.035	6303	-1.1605	0.245845	0.000548745	-9.22481e-06	0.000484034	175022	0
11	rs10838183	G	A	5.6065e-08	0.222	6303	-4.6079	4.06756e-06	0.000544381	-1.3342e-05	0.000636776	126716	0
11	rs1518820	A	C	6.5078e-08	0.0575	6303	0.37209	0.709826	0.000535188	1.25814e-05	0.000610697	145183	0
11	rs187977801	G	T	1.2742e-08	0.0136	6303	2.1104	0.0348239	0.000520038	1.65732e-05	0.000776561	72179	0
11	rs33984031	G	T	1.7486e-07	0.0349	6303	-1.0869	0.277081	0.000513063	-8.18948e-06	0.000452542	175035	0
11	rs4755215	G	A	1.6628e-08	0.414	6303	4.3144	1.60037e-05	0.000512327	2.88697e-05	0.00154917	133776	0
11	rs67994018	G	A	2.5064e-08	0.0581	6303	0.7867	0.431458	0.000512169	1.46279e-05	0.000701126	83126	0
11	rs60573180	G	T	2.1255e-08	0.439	6303	1.3672	0.171563	0.000498478	1.45801e-05	0.000705888	164889	0
11	rs11037448	G	A	7.87e-09	0.0368	6303	-2.3787	0.0173738	0.000498234	-1.68409e-05	0.000800599	222694	0
11	rs35687112	G	T	6.7274e-08	0.0817	6303	2.085	0.0370693	0.000493372	1.12457e-05	0.000572274	212431	0
11	rs7926358	A	T	2.2301e-07	0.06	6303	2.5655	0.0103027	0.000490696	6.428e-06	0.000393794	23834	0
11	rs7131204	A	C	2.1059e-08	0.415	6303	4.2487	2.15015e-05	0.000486553	2.31449e-05	0.00142588	144588	0
11	rs9666851	T	C	2.0888e-07	0.362	6303	1.2541	0.209806	0.000475277	6.3994e-06	0.000393453	237617	0
11	rs9971430	T	C	4.0176e-08	0.226	6303	-4.7052	2.53617e-06	0.000460875	-1.17397e-05	0.00060457	27424	0
11	rs719777	G	A	3.3202e-08	0.0236	6303	-2.4154	0.0157179	0.00045269	-1.19665e-05	0.000617736	249534	0
11	rs34659573	T	C	2.2101e-08	0.013	6303	1.8685	0.0616924	0.000447827	1.2771e-05	0.000654793	86632	0
11	rs2434479	C	T	1.0673e-07	0.101	6303	-0.68291	0.494664	0.000446344	-8.43581e-06	0.000473143	219421	0
11	rs112625066	T	C	3.2819e-08	0.0237	6303	-2.406	0.0161283	0.000438709	-1.15494e-05	0.000606062	227642	0
11	rs10400289	C	T	6.1532e-08	0.482	6303	1.096	0.273079	0.000435726	9.83446e-06	0.0005337	169063	0
11	rs10838179	T	C	1.9415e-08	0.414	6303	4.2402	2.23321e-05	0.000434579	2.01018e-05	0.00133594	108256	0
11	rs7940743	G	A	2.7564e-07	0.022	6303	1.2149	0.224404	0.000433152	3.73411e-06	0.000307848	63686	0
11	rs35695342	G	A	2.4502e-07	0.0452	6303	-0.56896	0.569383	0.000429967	-4.43133e-06	0.000328305	175500	0
11	rs11037646	A	G	1.0516e-08	0.383	6303	4.3699	1.24303e-05	0.000421109	2.6214e-05	0.00145758	94402	0
11	rs1401315	A	G	1.4405e-07	0.108	6303	-0.47103	0.637619	0.000418641	-6.64601e-06	0.000407381	162175	0
11	rs1048928	T	G	3.0736e-07	0.374	6303	0.098604	0.921453	0.000418573	-2.40239e-06	0.000272525	212288	0
11	rs2176598	C	T	1.4552e-08	0.255	6303	0.20877	0.834628	0.000417245	-1.26116e-05	0.000664328	135922	0
11	rs11037565	G	A	6.2367e-08	0.485	6303	-3.739	0.000184754	0.000408953	-8.2055e-07	0.000810981	19604	0
11	rs12363667	A	G	2.32e-07	0.0462	6303	-2.1007	0.0356673	0.000407758	-4.21138e-06	0.000320003	27546	0
11	rs35017547	A	G	1.1343e-07	0.0355	6303	-1.2348	0.216905	0.000405881	-7.17093e-06	0.000430458	192641	0
11	rs10838151	A	G	6.1873e-08	0.485	6303	-3.7392	0.000184607	0.000405727	-8.24439e-07	0.000808059	19947	0
11	rs1464231	G	A	1.3049e-08	0.414	6303	4.3133	1.60836e-05	0.000400087	2.24916e-05	0.0013679	120764	0
11	rs7106241	T	C	2.6198e-07	0.0537	6303	-0.55214	0.580852	0.000395758	-3.13906e-06	0.000286493	174067	0
11	rs2679059	T	A	8.4871e-08	0.397	6303	2.0909	0.036537	0.000393293	-7.73057e-06	0.000457203	128565	0
11	rs7115856	C	A	4.7069e-08	0.466	6303	3.8183	0.000134374	0.000386889	2.10324e-06	0.000850113	40931	0
11	rs34804222	G	A	2.0235e-08	0.414	6303	4.2028	2.63634e-05	0.000385375	1.369e-05	0.00117054	42728	0
11	rs12275247	C	G	5.5876e-08	0.484	6303	-3.8076	0.000140322	0.000380062	-4.16933e-06	0.000876635	8006	0
11	rs4755743	G	T	1.3852e-08	0.247	6303	0.23128	0.817097	0.000376265	-1.12752e-05	0.000626197	85420	0
11	rs4755742	C	T	2.6226e-08	0.417	6303	4.1399	3.47457e-05	0.000369254	1.03002e-05	0.00106939	82103	0
11	rs939016	G	C	1.1919e-08	0.251	6303	0.17998	0.857168	0.000366474	-1.11987e-05	0.000628524	140012	0
11	rs117788438	T	C	9.6559e-09	0.0136	6303	2.1433	0.032089	0.000359172	1.12944e-05	0.000637915	98895	0
11	rs11605380	T	A	8.6694e-08	0.0473	6303	0.29008	0.771755	0.000354748	-6.64537e-06	0.000419172	74271	0
11	rs113393955	C	G	4.3944e-08	0.14	6303	-3.8728	0.000107592	0.000345463	-8.02507e-06	0.000486086	25305	0
11	rs148942750	C	T	1.8469e-08	0.0119	6303	1.7515	0.0798598	0.000345168	9.70103e-06	0.000567833	9699	0
11	rs139501352	C	G	1.7961e-07	0.0245	6303	0.56313	0.573346	0.000339468	3.83569e-06	0.000303942	158732	0
11	rs7129029	T	A	4.9887e-08	0.482	6303	-3.6749	0.000237943	0.000339191	8.67197e-07	0.000696419	14121	0
11	rs61883844	C	T	2.7708e-07	0.0529	6303	-0.93729	0.348609	0.000336727	-6.06983e-08	0.000220614	124533	0
11	rs12364003	G	C	1.9246e-07	0.0462	6303	-2.0872	0.0368701	0.000334551	-3.40325e-06	0.000288016	27248	0
11	rs114548031	A	C	1.0908e-07	0.0583	6303	-2.8109	0.00494031	0.000332284	-5.41553e-06	0.00036912	23721	0
11	rs4755749	G	A	8.3925e-09	0.411	6303	4.3669	1.26022e-05	0.000331138	2.05199e-05	0.00129028	137145	0
11	rs4359199	C	T	4.1764e-08	0.483	6303	-3.8181	0.000134483	0.000319694	-3.81615e-06	0.000823468	6856	0
11	rs34070018	G	A	1.2072e-07	0.0939	6303	0.33661	0.736411	0.000318769	4.77427e-06	0.000342851	174480	0
11	rs6485467	G	A	1.4146e-08	0.415	6303	4.2399	2.23619e-05	0.000316298	1.46154e-05	0.00113941	114853	0
11	rs34955062	T	G	4.9552e-08	0.0819	6303	1.9309	0.0534954	0.000315596	6.90557e-06	0.000443463	198336	0
11	rs35076527	G	A	1.0417e-07	0.0349	6303	-1.1098	0.267085	0.000314772	-5.10751e-06	0.000358239	182855	0
11	rs12294299	A	T	4.7896e-08	0.485	6303	-3.7464	0.00017939	0.000314528	-9.31682e-07	0.000720537	20796	0
11	rs10838149	G	C	4.7195e-08	0.485	6303	-3.7742	0.000160522	0.000313251	-2.113e-06	0.000755511	22733	0
11	rs7118602	C	T	1.8101e-08	0.415	6303	4.1522	3.29294e-05	0.000308798	9.55881e-06	0.00101071	79635	0
11	rs72904762	A	G	1.0127e-07	0.0997	6303	-0.0015674	0.998749	0.000306384	4.97473e-06	0.000353588	130036	0
11	rs7952384	A	G	1.1635e-07	0.464	6303	1.3431	0.17924	0.000303662	4.51366e-06	0.000333095	239544	0
11	rs7108398	C	T	1.995e-07	0.362	6303	0.80008	0.423664	0.000301594	2.3962e-06	0.00025023	237689	0
11	rs12792819	T	C	9.6693e-09	0.385	6303	4.3181	1.57378e-05	0.000298372	1.69857e-05	0.00118591	94153	0
11	rs9665763	G	A	2.104e-07	0.365	6303	0.66993	0.502902	0.000297525	1.96963e-06	0.000236706	237651	0
11	rs12417307	C	T	7.8096e-08	0.0339	6303	-1.2645	0.206051	0.000291515	-5.2502e-06	0.000369669	176719	0
11	rs116937674	A	C	2.3858e-07	0.079	6303	-0.46827	0.639592	0.000290468	2.17206e-07	0.000205273	237843	0
11	rs115101439	T	G	1.3673e-07	0.0203	6303	-1.492	0.135699	0.000287994	-3.63125e-06	0.000295618	60610	0
11	rs4755740	G	A	1.3636e-08	0.414	6303	4.2161	2.48564e-05	0.000285602	1.18215e-05	0.00104972	74757	0
11	rs7130849	A	G	4.3406e-08	0.485	6303	-3.7432	0.000181691	0.000284845	-7.25254e-07	0.000681842	2099	0
11	rs1552204	C	A	8.4296e-08	0.446	6303	3.8641	0.0001115	0.000284164	-3.34188e-06	0.000429101	126496	0
11	rs10838203	T	G	1.7076e-07	0.358	6303	-0.26703	0.789446	0.000282056	-2.65682e-06	0.000256472	219405	0
11	rs7936836	A	C	8.1532e-09	0.433	6303	4.5246	6.05098e-06	0.000280893	1.8348e-05	0.00120415	94711	0
11	rs12577464	G	A	2.7462e-08	0.307	6303	-1.7387	0.0820875	0.000277381	6.85803e-06	0.000458145	65916	0
11	rs2862965	G	C	1.5484e-08	0.311	6303	1.4873	0.136936	0.000277368	-7.73394e-06	0.000505696	92857	0
11	rs10838160	G	A	1.2583e-08	0.414	6303	4.2441	2.19472e-05	0.000272558	1.16558e-05	0.00103539	45918	0
11	rs11037656	A	T	1.1992e-08	0.414	6303	4.2386	2.24918e-05	0.000266864	1.22766e-05	0.00104518	105580	0
11	rs113633648	G	T	1.46e-07	0.0128	6303	-1.2038	0.228667	0.000264107	-2.83219e-06	0.00026178	60474	0
11	rs33989612	A	G	8.9381e-08	0.0348	6303	-1.0907	0.275405	0.00026353	-4.218e-06	0.000324926	194572	0
11	rs11037468	C	T	4.169e-08	0.101	6303	3.077	0.00209095	0.000262091	5.7123e-06	0.000402919	165309	0
11	rs11037536	G	A	1.7637e-07	0.233	6303	-3.3295	0.000870021	0.000259777	-1.93711e-06	0.000227995	63538	0
11	rs4471405	C	T	1.9164e-08	0.415	6303	4.1216	3.7625e-05	0.000259687	5.72752e-06	0.000855677	39440	0
11	rs4755722	G	A	1.64e-08	0.31	6303	1.5464	0.122008	0.000257998	-7.01772e-06	0.000477701	91778	0
11	rs148646795	A	G	1.46e-08	0.0551	6303	0.61795	0.536608	0.0002538	7.03797e-06	0.000481448	110084	0
11	rs2862964	C	G	6.232e-09	0.436	6303	4.5515	5.32648e-06	0.00024954	1.63717e-05	0.00114074	90647	0
11	rs11037638	T	C	2.2598e-08	0.224	6303	-4.6761	2.92382e-06	0.000247656	-6.24392e-06	0.000439514	81477	0
11	rs144412067	A	G	3.6186e-08	0.0207	6303	-1.6538	0.0981682	0.000246465	-5.50104e-06	0.000397955	217270	0
11	rs2679051	G	A	6.9074e-08	0.446	6303	3.8499	0.000118166	0.000246259	-3.08237e-06	0.000400505	124263	0
11	rs2292889	G	C	1.8162e-07	0.256	6303	-0.3032	0.761737	0.000243108	-1.28544e-06	0.000204758	213421	0
11	rs61883783	C	T	1.9707e-07	0.0554	6303	-1.0628	0.287873	0.00024294	-4.95649e-07	0.000190046	26453	0
11	rs6485443	T	C	1.4021e-08	0.316	6303	-1.5572	0.119423	0.000240814	6.66128e-06	0.000468102	32040	0
11	rs35521277	C	T	1.458e-08	0.22	6303	-0.27248	0.785253	0.000240363	6.59858e-06	0.000464585	79918	0
11	rs76448403	T	G	1.9323e-07	0.0567	6303	2.2975	0.0215903	0.000234817	-2.75009e-08	0.00018424	149367	0
11	rs10768966	T	G	1.4078e-08	0.311	6303	1.52	0.128511	0.000234603	-6.45292e-06	0.000459797	92622	0
11	rs10400325	A	G	2.1101e-08	0.224	6303	-4.6821	2.83951e-06	0.000234049	-5.91697e-06	0.000428223	78646	0
11	rs11037611	C	T	1.6798e-08	0.417	6303	4.136	3.53412e-05	0.000233806	5.78226e-06	0.00083049	59974	0
11	rs35533455	C	T	1.9113e-07	0.0109	6303	-0.70725	0.479411	0.00023378	-3.22197e-07	0.000185005	174169	0
11	rs9804573	T	G	3.5527e-08	0.485	6303	-3.7397	0.00018424	0.000232992	-4.88317e-07	0.00061289	2389	0
11	rs116045944	G	C	1.888e-07	0.0179	6303	0.87603	0.381014	0.000232901	4.86072e-07	0.000186199	234025	0
11	rs10768979	G	A	1.2613e-08	0.415	6303	4.1824	2.88448e-05	0.000230492	7.86379e-06	0.000895196	65443	0
11	rs12790543	C	T	1.1251e-07	0.232	6303	-0.46285	0.643472	0.000229983	-2.8197e-06	0.000260379	199332	0
11	rs113122839	C	T	1.648e-07	0.0232	6303	-0.99171	0.321339	0.000228604	-1.41417e-06	0.000204405	23413	0
11	rs10838184	G	C	7.8296e-09	0.251	6303	0.20338	0.838838	0.000227438	-6.88863e-06	0.000491388	141504	0
11	rs4755204	C	A	1.0216e-08	0.45	6303	4.4036	1.06469e-05	0.000227364	1.26864e-05	0.00101876	90130	0
11	rs10838176	A	G	1.1648e-08	0.414	6303	4.1901	2.78832e-05	0.000224299	8.42897e-06	0.000905276	103196	0
11	rs148654488	T	C	1.69e-08	0.0237	6303	-2.3975	0.0165074	0.000221925	-5.82063e-06	0.000429766	210959	0
11	rs1320169	G	A	1.6169e-08	0.416	6303	4.1282	3.65614e-05	0.000221726	5.16198e-06	0.000798973	66023	0
11	rs60016711	G	C	1.0306e-08	0.058	6303	0.80612	0.420174	0.000220168	6.33745e-06	0.000462814	54926	0
11	rs7128112	C	T	6.5989e-08	0.107	6303	-0.52806	0.597458	0.000219224	-3.7376e-06	0.000308851	200309	0
11	rs33960545	C	T	7.2374e-08	0.0349	6303	-1.1096	0.267171	0.000218637	-3.54711e-06	0.000298546	180281	0
11	rs7926534	C	T	6.3694e-08	0.106	6303	-0.55286	0.580359	0.00021722	-3.7514e-06	0.000310101	212210	0
11	rs151042204	G	A	1.739e-07	0.0183	6303	0.72516	0.468354	0.000212315	-2.485e-07	0.000175989	237022	0
11	rs17597037	G	A	1.7437e-07	0.0534	6303	-0.85717	0.391351	0.000211903	-3.50809e-08	0.000175007	24213	0
11	rs2862963	T	C	1.5597e-08	0.307	6303	1.599	0.109821	0.000204128	-5.34875e-06	0.000411965	88241	0
11	rs143725662	T	C	1.4107e-08	0.0213	6303	-2.3478	0.0188847	0.000203706	-5.44836e-06	0.000418486	192784	0
11	rs75884470	T	C	1.266e-07	0.0213	6303	-1.2366	0.216236	0.000201981	-1.79177e-06	0.000212319	67889	0
11	rs2862998	C	T	7.1685e-08	0.46	6303	1.4712	0.141237	0.000200892	3.12197e-06	0.000278456	242923	0
11	rs2292890	G	A	1.3078e-07	0.191	6303	-0.25176	0.801227	0.000200676	-1.64792e-06	0.000206225	213704	0
11	rs11037674	T	C	9.0865e-09	0.414	6303	4.2352	2.28348e-05	0.000199725	9.0806e-06	0.000900976	141467	0
11	rs2460120	G	A	5.8571e-08	0.107	6303	-0.49369	0.621525	0.000198854	-3.42673e-06	0.000296268	198934	0
11	rs2460118	A	T	6.9838e-08	0.107	6303	-0.44742	0.654572	0.000196944	-3.07207e-06	0.000276352	175264	0
11	rs17552136	G	A	1.4661e-07	0.212	6303	0.19653	0.844195	0.00019681	-1.05598e-06	0.000184676	173580	0
11	rs10838172	A	C	1.9281e-08	0.224	6303	-4.6387	3.50608e-06	0.000196183	-4.86198e-06	0.000385773	91852	0
11	rs34193936	A	G	1.0759e-07	0.0517	6303	0.32977	0.741574	0.000195856	2.11686e-06	0.000226225	151360	0
11	rs2292891	C	T	1.4221e-07	0.268	6303	-0.49927	0.617589	0.000194819	-1.1469e-06	0.000186824	213830	0
11	rs7120203	T	G	6.4228e-08	0.059	6303	2.8338	0.00459981	0.000193284	3.12918e-06	0.000280323	18391	0
11	rs7118770	T	C	2.8498e-08	0.491	6303	-3.4779	0.000505358	0.000192185	2.58191e-06	0.000432432	6175	0
11	rs11037475	A	G	1.4345e-07	0.415	6303	0.88937	0.373804	0.000191297	-9.91683e-07	0.000181063	150503	0
11	rs4755751	T	C	6.2069e-08	0.095	6303	0.45644	0.648074	0.000190398	3.11481e-06	0.000280109	172004	0
11	rs7942595	A	G	2.792e-08	0.485	6303	-3.5903	0.000330298	0.000189737	1.82163e-06	0.000463763	19444	0
11	rs10742687	T	C	5.8486e-08	0.058	6303	2.8658	0.00415957	0.000185936	3.09998e-06	0.000280256	19654	0
11	rs7935836	C	T	9.4015e-08	0.374	6303	1.1866	0.235385	0.000184776	2.17824e-06	0.000228856	239511	0
11	rs12283558	C	A	2.8098e-08	0.485	6303	-3.7513	0.00017592	0.000184758	-6.66426e-07	0.000557046	15662	0
11	rs71490035	C	T	1.3321e-07	0.168	6303	-2.559	0.0104974	0.000181669	-1.04918e-06	0.000179752	127251	0
11	rs11037728	G	C	8.9384e-08	0.233	6303	-0.44911	0.653352	0.000181452	-2.20987e-06	0.000230499	197994	0
11	rs76913886	C	A	1.2241e-08	0.0238	6303	-2.4459	0.0144491	0.000178054	-4.76926e-06	0.000391733	230487	0
11	rs4755721	A	T	1.4401e-08	0.313	6303	1.6634	0.0962324	0.000176864	-4.57153e-06	0.000379222	91978	0
11	rs16937672	T	C	1.426e-07	0.0107	6303	-0.75793	0.448493	0.000174385	-2.36562e-07	0.000159752	176027	0
11	rs1320168	T	A	2.6285e-08	0.485	6303	-3.7372	0.000186081	0.000172317	-3.06254e-07	0.000524779	13507	0
11	rs11037729	T	C	8.3556e-08	0.232	6303	-0.4636	0.642934	0.000170923	-2.09708e-06	0.000224554	198321	0
11	rs7928422	G	A	1.2699e-08	0.417	6303	4.1469	3.37007e-05	0.000170215	4.97603e-06	0.00073099	20843	0
11	rs11037685	G	A	1.0107e-08	0.356	6303	1.6351	0.102028	0.000167918	4.61665e-06	0.000388808	151184	0
11	rs17510173	C	A	1.7491e-08	0.0862	6303	-1.8627	0.0625045	0.000166073	-4.04818e-06	0.000350229	219187	0
11	rs143894258	T	C	1.2053e-08	0.0236	6303	-2.4178	0.0156147	0.000165169	-4.37068e-06	0.000373504	229890	0
11	rs7129304	A	T	8.0373e-08	0.232	6303	-0.46634	0.640972	0.000164854	-2.02783e-06	0.000220822	188026	0
11	rs76658676	A	G	1.2196e-08	0.0235	6303	-2.4142	0.0157698	0.000164514	-4.33915e-06	0.000371756	233930	0
11	rs7483428	T	C	5.2312e-08	0.247	6303	4.1213	3.7674e-05	0.000163506	2.70187e-06	0.000261285	28541	0
11	rs12793599	A	G	8.0854e-09	0.013	6303	1.8671	0.0618876	0.000163311	4.65466e-06	0.000395277	83764	0
11	rs4755213	G	A	7.6168e-09	0.414	6303	4.2226	2.415e-05	0.000162816	7.02982e-06	0.000801771	87361	0
11	rs140601530	G	A	1.4995e-08	0.0225	6303	-2.3028	0.0212901	0.000162202	-4.07726e-06	0.000354842	238072	0
11	rs7103602	A	G	7.106e-08	0.282	6303	0.64833	0.516772	0.000159795	2.13129e-06	0.000226966	221155	0
11	rs11037748	A	C	1.0794e-07	0.252	6303	-0.9756	0.329263	0.000156777	-1.12574e-06	0.000175321	230764	0
11	rs77399929	C	T	9.4784e-09	0.0238	6303	-2.4367	0.014822	0.000155585	-4.26767e-06	0.000373533	206319	0
11	rs33984624	C	T	1.1273e-07	0.212	6303	0.19551	0.844994	0.000152096	-8.36512e-07	0.000163031	173463	0
11	rs12276980	G	C	7.92e-08	0.3	6303	-0.51864	0.604012	0.000151021	-1.7234e-06	0.000203685	213052	0
11	rs10768996	T	C	5.3729e-08	0.459	6303	1.467	0.142376	0.000150858	2.34708e-06	0.000241476	242007	0
11	rs72908859	A	G	2.3226e-08	0.0437	6303	0.37964	0.704213	0.000150317	3.30497e-06	0.000307207	355	0
11	rs189509364	G	A	8.1038e-09	0.0542	6303	0.74282	0.457591	0.000149966	4.20723e-06	0.000373745	56782	0
11	rs10400390	G	T	1.3448e-08	0.224	6303	-4.6797	2.87295e-06	0.000148446	-3.74877e-06	0.000340746	79036	0
11	rs11820704	G	C	8.7177e-08	0.0212	6303	-1.1809	0.237642	0.000148358	-1.46379e-06	0.000189419	74392	0
11	rs4755737	A	G	1.8187e-08	0.468	6303	3.817	0.000135084	0.000148208	8.52001e-07	0.000527508	63509	0
11	rs72894480	G	A	8.1934e-08	0.0827	6303	-2.3572	0.0184133	0.000145382	-1.52075e-06	0.000192131	123824	0
11	rs10838165	G	T	8.8901e-09	0.415	6303	4.1349	3.55109e-05	0.000145241	3.65669e-06	0.000663638	72270	0
11	rs2434466	T	C	5.1139e-08	0.107	6303	-0.44733	0.654637	0.000144197	-2.24913e-06	0.00023646	171719	0
11	rs12273608	A	G	1.0754e-08	0.225	6303	-4.7785	1.76608e-06	0.000143429	-3.77415e-06	0.000346446	56280	0
11	rs79657263	A	G	1.3907e-08	0.0209	6303	-2.1827	0.0290579	0.000143	-3.55268e-06	0.000330022	180584	0
11	rs12364347	G	A	1.0066e-07	0.224	6303	-0.0003794	0.999697	0.000142926	-9.58844e-07	0.000164577	162277	0
11	rs4755733	C	T	1.0885e-07	0.338	6303	3.9225	8.76349e-05	0.000142396	6.5767e-07	0.00015374	27827	0
11	rs3824948	C	T	1.0656e-07	0.197	6303	0.041785	0.96667	0.00014238	-7.45824e-07	0.000156465	192698	0
11	rs16937624	G	A	8.8085e-09	0.0516	6303	0.71284	0.475945	0.000141965	3.88036e-06	0.000355756	52039	0
11	rs7928523	T	C	1.0003e-08	0.316	6303	-1.6327	0.102532	0.000140941	3.74926e-06	0.000346709	9255	0
11	rs115681073	T	C	1.1268e-07	0.0532	6303	-0.78509	0.432401	0.000138929	2.84982e-07	0.000143739	60311	0
11	rs7126905	A	G	1.3734e-08	0.224	6303	-4.6346	3.57628e-06	0.000138621	-3.42889e-06	0.000323786	96422	0
11	rs78479784	G	C	1.1093e-07	0.0507	6303	2.0659	0.0388379	0.000138468	-3.85807e-07	0.000145213	150226	0
11	rs11037726	A	T	6.7249e-08	0.232	6303	-0.46369	0.64287	0.000137577	-1.6881e-06	0.000201473	197084	0
11	rs7105125	A	T	1.3032e-08	0.224	6303	-4.6673	3.05184e-06	0.000137461	-3.4354e-06	0.000325131	112246	0
11	rs12363606	G	T	7.0488e-08	0.232	6303	-0.40518	0.685345	0.000137233	-1.60179e-06	0.000196277	198852	0
11	rs10734519	A	T	1.1284e-07	0.339	6303	0.10168	0.919011	0.000137127	-2.16183e-08	0.000140781	199317	0
11	rs117230862	G	A	1.1159e-07	0.053	6303	-0.78215	0.434126	0.000136817	2.20152e-07	0.000141863	60315	0
11	rs868785	T	C	9.873e-08	0.374	6303	0.071504	0.942997	0.00013618	-8.24173e-07	0.000157055	216159	0
11	rs74930208	G	A	8.7944e-08	0.0157	6303	0.33735	0.735853	0.000135615	1.12539e-06	0.000170103	183006	0
11	rs80004109	A	C	1.0863e-07	0.0512	6303	2.1145	0.0344726	0.000134286	-2.98938e-07	0.000141681	150227	0
11	rs7107050	G	A	6.5479e-08	0.232	6303	-0.46583	0.641337	0.000134238	-1.65043e-06	0.000199217	191650	0
11	rs10838170	G	A	1.2511e-08	0.224	6303	-4.6654	3.08017e-06	0.000134211	-3.36726e-06	0.000322283	87244	0
11	rs11037683	C	A	1.0967e-07	0.0545	6303	-0.98668	0.3238	0.000134103	1.80623e-07	0.000140079	148457	0
11	rs11037684	G	A	1.0909e-07	0.0546	6303	-0.95881	0.337654	0.000133842	2.23292e-07	0.000140405	148473	0
11	rs12808325	G	C	4.8487e-08	0.0348	6303	-1.0374	0.299549	0.000133724	-2.05816e-06	0.000225825	171761	0
11	rs7116641	G	T	8.1415e-09	0.316	6303	-1.5558	0.119756	0.000132833	3.63854e-06	0.000344828	31439	0
11	rs59384558	G	A	2.3111e-08	0.0251	6303	-2.0223	0.0431454	0.000132744	-2.81254e-06	0.000280652	247775	0
11	rs7936825	G	A	8.983e-09	0.417	6303	4.0768	4.56597e-05	0.000132224	2.16399e-06	0.000586545	88253	0
11	rs10838166	G	C	7.5776e-09	0.415	6303	4.1586	3.20204e-05	0.000132035	4.13955e-06	0.000663484	77149	0
11	rs995034	T	C	7.7578e-08	0.416	6303	-0.65935	0.509671	0.000131653	1.29356e-06	0.000178138	167997	0
11	rs11606658	C	T	1.5595e-08	0.468	6303	3.8571	0.00011474	0.000130699	1.55871e-06	0.00053164	67064	0
11	rs113914585	A	G	9.6116e-08	0.0235	6303	-0.94366	0.345343	0.000130341	-7.34073e-07	0.000151555	21223	0
11	rs1518819	C	T	4.22e-08	0.0349	6303	-1.1102	0.266913	0.000129608	-2.12173e-06	0.000231211	184435	0
11	rs61884800	A	G	2.2481e-08	0.105	6303	2.9322	0.0033657	0.000129473	2.74563e-06	0.000277358	193890	0
11	rs10501301	A	G	9.464e-09	0.0236	6303	-2.4154	0.0157179	0.000129036	-3.41096e-06	0.00032985	241544	0
11	rs117513546	T	C	9.9243e-08	0.0155	6303	-0.94749	0.343389	0.000128903	-5.65682e-07	0.000145291	192799	0
11	rs12797684	C	T	7.5999e-08	0.364	6303	-0.34351	0.731215	0.000128598	-1.25801e-06	0.00017575	219634	0
11	rs2625387	A	G	1.7952e-08	0.381	6303	1.826	0.0678503	0.000127507	-2.87995e-06	0.000288945	114930	0
11	rs11037714	T	C	9.5336e-08	0.197	6303	0.043053	0.965659	0.000127316	-6.65051e-07	0.000147891	187994	0
11	rs11037654	A	G	1.2626e-08	0.224	6303	-4.6285	3.68324e-06	0.00012711	-3.14226e-06	0.0003099	100403	0
11	rs7113268	A	G	6.1213e-08	0.231	6303	-0.47824	0.632479	0.000127039	-1.58011e-06	0.000194959	187897	0
11	rs10742680	T	G	9.6211e-09	0.307	6303	1.5988	0.109865	0.00012597	-3.30108e-06	0.00032366	89331	0
11	rs143661928	G	A	5.898e-08	0.0486	6303	-0.80408	0.421351	0.000125227	-1.59039e-06	0.000195683	193443	0
11	rs11037690	A	G	8.0914e-08	0.324	6303	0.5148	0.606693	0.000124877	1.03805e-06	0.00016332	162443	0
11	rs7942831	G	A	6.7316e-08	0.388	6303	1.0316	0.30226	0.000124242	1.36556e-06	0.000181552	242587	0
11	rs35224339	T	C	4.1431e-08	0.0349	6303	-1.1016	0.270636	0.000123874	-1.99827e-06	0.000223901	189620	0
11	rs117640958	A	C	8.3889e-08	0.0328	6303	-0.024555	0.98041	0.000122501	8.92768e-07	0.000155589	159468	0
11	rs12806569	A	G	9.0132e-08	0.2	6303	0.024623	0.980356	0.000121669	-6.70801e-07	0.000145876	175486	0
11	rs56225380	C	G	7.4223e-08	0.0706	6303	-0.88569	0.375785	0.000121399	-1.12504e-06	0.000167236	242457	0
11	rs11600028	T	G	7.2448e-08	0.192	6303	-1.0841	0.27832	0.000121251	-1.16631e-06	0.000169526	230292	0
11	rs149821217	C	G	9.9685e-08	0.201	6303	-2.2262	0.0260008	0.000121131	-3.23766e-09	0.000132304	75251	0
11	rs12800235	G	A	9.0209e-09	0.341	6303	-1.6485	0.0992501	0.000120671	3.17634e-06	0.000317959	19556	0
11	rs12277307	A	C	1.8305e-08	0.485	6303	-3.7547	0.000173549	0.00012049	-4.89203e-07	0.000452569	6684	0
11	rs1914772	A	T	3.8073e-08	0.108	6303	-0.53106	0.595377	0.000119593	-1.98137e-06	0.000223841	156061	0
11	rs938942	A	T	1.8762e-08	0.485	6303	-3.7513	0.00017592	0.000119437	-3.27201e-07	0.000440591	15966	0
11	rs4592416	G	A	1.4247e-08	0.467	6303	3.8516	0.000117349	0.000118804	1.31237e-06	0.000502004	72118	0
11	rs10838208	C	A	5.9794e-08	0.281	6303	0.31698	0.751259	0.000118714	1.41412e-06	0.000184386	229486	0
11	rs10838173	G	A	5.7702e-09	0.416	6303	4.2158	2.48894e-05	0.000118532	5.01385e-06	0.00067941	92363	0
11	rs7482199	C	T	5.7025e-08	0.233	6303	-0.47032	0.638126	0.000118199	-1.46845e-06	0.000187941	185845	0
11	rs10838207	A	G	5.9998e-08	0.282	6303	0.30658	0.759163	0.000117953	1.3909e-06	0.000182879	229469	0
11	rs2037301	T	C	8.808e-08	0.4	6302	0.055476	0.955759	0.000117818	6.2072e-07	0.000142462	230832	0
11	rs35509917	A	G	3.9115e-08	0.0349	6303	-1.1016	0.270636	0.00011695	-1.88657e-06	0.000217554	189411	0
11	rs7120772	G	A	2.239e-08	0.181	6303	1.6772	0.0935034	0.000114797	2.34166e-06	0.000253672	225418	0
11	rs34713860	C	T	6.9148e-08	0.194	6303	-0.34848	0.72748	0.0001147	-1.08782e-06	0.000163984	217915	0
11	rs11037747	A	G	6.0826e-08	0.281	6303	0.25944	0.795296	0.000114508	1.28801e-06	0.000176163	229503	0
11	rs2434485	T	A	3.7685e-08	0.108	6303	-0.47132	0.637412	0.000114311	-1.85872e-06	0.000216191	195107	0
11	rs2862995	C	A	1.3389e-08	0.307	6303	1.8213	0.0685613	0.000114263	-2.7091e-06	0.000284498	79320	0
11	rs11037479	C	T	7.6569e-08	0.197	6303	-1.5857	0.112807	0.000114109	-8.76425e-07	0.000152382	135346	0
11	rs11037703	A	G	7.2855e-08	0.339	6303	0.69228	0.488762	0.000114076	9.76507e-07	0.000157616	175244	0
11	rs11037727	G	A	5.5701e-08	0.232	6303	-0.46369	0.64287	0.000113953	-1.39822e-06	0.000183361	197868	0
11	rs185907135	A	C	5.9039e-08	0.01	6303	-0.94892	0.342661	0.000113205	-1.29981e-06	0.000176866	240480	0
11	rs10838120	C	A	7.8914e-08	0.24	6303	0.92151	0.356784	0.000112152	7.54612e-07	0.000145889	183525	0
11	rs12363638	T	C	9.7507e-09	0.222	6303	-4.7411	2.12561e-06	0.000112006	-2.85394e-06	0.000298157	67476	0
11	rs2434474	T	C	9.1015e-08	0.34	6303	0.15498	0.876837	0.000110701	5.82226e-08	0.000126601	191422	0
11	rs7949019	T	C	6.352e-08	0.393	6303	0.9119	0.361821	0.000109587	1.10298e-06	0.000164122	239259	0
11	rs9804429	A	T	9.6504e-09	0.226	6303	-4.6912	2.71607e-06	0.000109133	-2.77105e-06	0.00029347	21232	0
11	rs7929169	A	T	3.579e-08	0.108	6303	-0.47131	0.637419	0.000108561	-1.76522e-06	0.000210683	195218	0
11	rs4237643	G	T	1.2777e-08	0.307	6303	1.8251	0.0679859	0.00010826	-2.56198e-06	0.000276522	79988	0
11	rs57308560	C	T	1.8645e-08	0.0251	6303	-2.0241	0.0429599	0.000107419	-2.27819e-06	0.000252655	235216	0
11	rs7942607	C	T	1.0876e-08	0.224	6303	-4.6159	3.91395e-06	0.000105831	-2.59511e-06	0.000280931	121239	0
11	rs78767105	G	C	1.2372e-08	0.0858	6303	-1.8075	0.0706844	0.000105663	-2.50839e-06	0.000273516	244583	0
11	rs2460130	T	C	8.6837e-08	0.34	6303	0.14019	0.88851	0.000105565	3.75102e-08	0.000123564	191338	0
11	rs61884011	C	T	8.6427e-08	0.0701	6303	0.74542	0.456018	0.000105402	1.07874e-07	0.000123862	206809	0
11	rs12577642	T	A	7.5375e-09	0.316	6303	-1.6363	0.101777	0.000105395	2.79927e-06	0.000299434	178	0
11	rs4755218	C	T	6.3799e-08	0.358	6303	-0.26647	0.789877	0.000105337	-9.91536e-07	0.000156698	219241	0
11	rs11037614	A	G	9.4315e-09	0.224	6303	-4.6918	2.70812e-06	0.000105308	-2.66627e-06	0.000287608	61966	0
11	rs67650430	A	G	8.6484e-08	0.0771	6303	-1.2635	0.20641	0.00010509	5.50704e-09	0.000123234	124551	0
11	rs1973716	C	G	6.4421e-08	0.191	6303	-0.33909	0.734542	0.000105043	-9.68419e-07	0.000155263	218223	0
11	rs12294768	C	T	1.2291e-08	0.489	6303	-3.445	0.000571059	0.000104805	2.0822e-06	0.000297278	4107	0
11	rs111786856	C	T	5.8453e-08	0.0643	6303	-0.88593	0.375655	0.000104686	-1.10842e-06	0.000163899	199431	0
11	rs7129385	A	G	6.1932e-08	0.234	6303	-3.5206	0.000430572	0.000103901	-1.00319e-06	0.000157163	43571	0
11	rs11037589	T	C	6.6662e-08	0.105	6303	3.2482	0.00116138	0.000103838	8.82063e-07	0.000150541	31859	0
11	rs11037702	A	G	7.5711e-08	0.2	6303	0.0049721	0.996033	0.000103108	-5.91843e-07	0.000135265	174901	0
11	rs2679057	G	A	7.4669e-09	0.413	6303	1.4278	0.153349	0.000101406	-2.67837e-06	0.000292217	116273	0
11	rs72908811	T	C	2.883e-08	0.0585	6303	-2.9131	0.0035786	0.000100768	-1.76088e-06	0.000212907	15250	0
11	rs11037609	T	C	8.9947e-09	0.224	6303	-4.6919	2.70679e-06	0.000100451	-2.54342e-06	0.000280908	58123	0
11	rs10838159	G	A	9.3412e-09	0.225	6303	-4.6724	2.977e-06	0.000100327	-2.51782e-06	0.000278711	33854	0
11	rs34742099	C	G	1.8549e-08	0.187	6303	1.5546	0.120041	0.000100064	2.07689e-06	0.000239922	222879	0
11	rs2037296	A	G	9.3821e-09	0.224	6303	-4.6594	3.17132e-06	9.94516e-05	-2.48832e-06	0.000276812	107715	0
11	rs16937633	G	A	9.1269e-09	0.225	6303	-4.6707	3.00175e-06	9.89491e-05	-2.48858e-06	0.000277275	87450	0
11	rs10838200	G	A	3.5681e-08	0.106	6303	-0.41223	0.680171	9.87467e-05	-1.52302e-06	0.000194313	207783	0
11	rs3740985	A	G	2.9521e-08	0.0351	6303	-1.1834	0.236651	9.83688e-05	-1.67963e-06	0.000207103	185351	0
11	rs4755728	G	A	8.0123e-08	0.04	6303	0.31989	0.749052	9.83411e-05	-1.67409e-07	0.000120399	60998	0
11	rs78670960	A	G	3.0733e-08	0.0358	6303	-1.148	0.250969	9.76412e-05	-1.62734e-06	0.00020305	196710	0
11	rs33913339	A	G	3.8133e-08	0.0345	6303	-0.97402	0.330047	9.74713e-05	-1.42894e-06	0.000187168	202085	0
11	rs1001459	G	T	5.4385e-08	0.126	6303	1.1709	0.241639	9.73831e-05	1.03086e-06	0.000158063	189820	0
11	rs10400340	A	G	1.3212e-08	0.138	6303	-3.835	0.000125564	9.69213e-05	-2.20936e-06	0.000253701	103940	0
11	rs138660341	A	G	2.6628e-08	0.0135	6303	-1.0606	0.288872	9.60017e-05	-1.70202e-06	0.000209869	197691	0
11	rs10838118	G	T	6.409e-08	0.171	6303	0.06534	0.947903	9.5854e-05	7.4263e-07	0.000140016	187432	0
11	rs1973717	G	A	5.8033e-08	0.358	6303	-0.25947	0.795273	9.53163e-05	-8.89516e-07	0.000148574	218611	0
11	rs72894465	T	G	5.0678e-08	0.0598	6303	-2.4422	0.0145981	9.50766e-05	-1.06524e-06	0.000160228	120083	0
11	rs4288745	A	G	1.3893e-08	0.483	6303	-3.8076	0.000140322	9.4492e-05	-1.1017e-06	0.000440438	3095	0
11	rs7106967	A	G	1.433e-08	0.485	6303	-3.7522	0.00017529	9.4253e-05	-3.5123e-07	0.000398504	14367	0
11	rs10400368	T	G	1.2258e-08	0.221	6303	-4.4887	7.16591e-06	9.37915e-05	-2.16292e-06	0.00025185	106095	0
11	rs6485483	A	G	5.7067e-08	0.443	6303	-1.3339	0.182237	9.33956e-05	-8.6641e-07	0.000146742	247799	0
11	rs35767690	C	T	7.5305e-08	0.0107	6303	-0.81248	0.416516	9.27625e-05	-1.84203e-07	0.000117348	211898	0
11	rs35220940	A	G	6.8764e-08	0.256	6303	-0.30853	0.757679	9.27548e-05	-5.09568e-07	0.000127291	211272	0
11	rs61884012	A	G	7.2766e-08	0.254	6303	-0.23765	0.812153	9.27082e-05	-3.42975e-07	0.000121102	207628	0
11	rs11037478	T	C	5.9581e-08	0.082	6303	-1.8665	0.0619714	9.25315e-05	-7.79206e-07	0.000141183	137464	0
11	rs68105807	C	T	4.0316e-08	0.28	6303	0.50108	0.616315	9.24116e-05	1.25157e-06	0.000174078	228612	0
11	rs143295998	A	G	1.6425e-08	0.0126	6303	1.2143	0.224633	9.14653e-05	1.91852e-06	0.000231205	31413	0
11	rs6485453	T	C	1.5345e-08	0.482	6303	-3.3187	0.000904375	9.05383e-05	1.80576e-06	0.000242424	20317	0
11	rs11037497	C	G	1.5211e-08	0.455	6303	3.7842	0.000154204	8.89565e-05	-1.57488e-06	0.000254527	105933	0
11	rs62621395	G	A	7.2656e-08	0.0106	6303	-0.74824	0.454315	8.87612e-05	-1.10489e-07	0.00011386	190788	0
11	rs61037750	A	G	8.2022e-09	0.307	6303	-1.7086	0.0875251	8.79508e-05	2.20524e-06	0.000260917	46984	0
11	rs10768993	G	A	5.7475e-08	0.342	6303	0.71335	0.475629	8.78451e-05	7.15234e-07	0.000136078	185857	0
11	rs114569595	T	G	7.1547e-08	0.0106	6303	-0.69504	0.48703	8.7059e-05	-5.49478e-08	0.000112318	206748	0
11	rs115126899	T	C	7.1417e-08	0.0106	6303	-0.70125	0.483147	8.69295e-05	-6.10928e-08	0.000112272	206751	0
11	rs7110115	A	G	7.6914e-09	0.223	6303	-4.697	2.6401e-06	8.67825e-05	-2.20241e-06	0.000261591	51837	0
11	rs7116503	C	T	2.8778e-08	0.107	6303	-0.45232	0.651038	8.64683e-05	-1.39867e-06	0.000187397	185030	0
11	rs72904776	C	A	1.4084e-08	0.0965	6303	-0.012109	0.990339	8.56836e-05	1.84873e-06	0.00022862	112935	0
11	rs55810401	G	T	9.3569e-09	0.136	6303	-3.9304	8.48047e-05	8.56188e-05	-2.06819e-06	0.000249654	23242	0
11	rs11037723	A	G	4.1913e-08	0.232	6303	-0.46197	0.644103	8.56011e-05	-1.04864e-06	0.000158793	194420	0
11	rs10838137	C	A	3.0959e-09	0.335	6303	1.3945	0.163167	8.51216e-05	-2.55565e-06	0.00029838	93383	0
11	rs2271820	C	T	4.168e-08	0.247	6303	-0.2982	0.765551	8.44643e-05	-1.02692e-06	0.00015713	176740	0
11	rs2460131	G	C	6.9301e-08	0.339	6303	0.1155	0.908049	8.42099e-05	1.49385e-10	0.000110313	191430	0
11	rs11037720	G	A	6.3025e-08	0.197	6303	0.044198	0.964747	8.41262e-05	-4.38333e-07	0.000120169	191055	0
11	rs3817364	G	A	3.9862e-08	0.235	6303	-0.47538	0.634516	8.30412e-05	-1.03651e-06	0.000157913	176704	0
11	rs3740990	G	C	5.5239e-08	0.343	6303	0.70358	0.481694	8.30308e-05	6.50988e-07	0.000130775	205606	0
11	rs995035	A	G	6.6596e-08	0.0813	6303	-1.0372	0.299643	8.29724e-05	-2.23078e-07	0.000112205	167960	0
11	rs72910251	G	A	4.1549e-08	0.0614	6303	1.1986	0.230684	8.21072e-05	9.73404e-07	0.000152984	247241	0
11	rs11600531	T	C	5.5277e-08	0.195	6303	-0.82945	0.40685	8.04462e-05	-5.80843e-07	0.000125772	231034	0
11	rs11037710	T	C	5.97e-08	0.2	6303	0.036994	0.97049	8.01568e-05	-4.30492e-07	0.000117877	183412	0
11	rs11037545	A	G	5.3089e-08	0.221	6303	-3.302	0.000959981	8.01158e-05	-6.33959e-07	0.000128817	39945	0
11	rs1878767	G	A	5.7526e-09	0.316	6303	-1.6383	0.101359	8.0097e-05	2.12551e-06	0.000260851	1631	0
11	rs878510	C	A	6.2201e-08	0.258	6303	1.6093	0.107551	7.9729e-05	3.13246e-07	0.000112925	185108	0
11	rs11037581	G	A	2.7447e-08	0.0437	6303	-2.655	0.00793084	7.9561e-05	-1.26117e-06	0.000177446	17953	0
11	rs2271817	G	T	4.0608e-08	0.235	6303	-0.40929	0.682327	7.93636e-05	-9.301e-07	0.00014956	177128	0
11	rs2862959	G	A	5.8725e-08	0.156	6303	0.069825	0.944333	7.91034e-05	4.31673e-07	0.000117416	201011	0
11	rs2292888	A	G	5.6401e-08	0.197	6303	-0.052129	0.958426	7.86976e-05	-4.97498e-07	0.000120487	203257	0
11	rs1483130	C	T	5.7739e-08	0.431	6303	1.3594	0.17402	7.84625e-05	4.46078e-07	0.000117789	135031	0
11	rs57097933	A	C	9.5081e-09	0.086	6303	-1.7858	0.0741316	7.79512e-05	-1.83103e-06	0.000232962	226638	0
11	rs3740981	G	A	5.9451e-08	0.329	6303	0.44663	0.655142	7.78812e-05	3.63031e-07	0.000113783	158392	0
11	rs7117395	T	C	4.4377e-08	0.0435	6303	-0.53217	0.594608	7.74112e-05	-7.91322e-07	0.000138834	188886	0
11	rs10768991	T	C	2.5567e-08	0.108	6303	-0.49949	0.617434	7.70608e-05	-1.24865e-06	0.000177107	156807	0
11	rs2625390	T	C	1.1827e-08	0.383	6303	1.8183	0.0690183	7.70537e-05	-1.69729e-06	0.0002203	117624	0
11	rs11037711	C	T	3.8173e-08	0.234	6303	-0.43859	0.660959	7.67082e-05	-9.24906e-07	0.000149118	183781	0
11	rs73530667	T	C	9.3152e-09	0.086	6303	-1.7857	0.0741478	7.63555e-05	-1.79346e-06	0.000230556	230780	0
11	rs1518813	A	C	2.3385e-08	0.107	6303	-0.51517	0.606434	7.63427e-05	-1.29023e-06	0.000181207	199941	0
11	rs80263632	G	A	2.1731e-08	0.0273	6303	0.30695	0.758881	7.6205e-05	1.33371e-06	0.000185345	86549	0
11	rs55910020	G	A	4.7215e-08	0.0704	6303	-0.86613	0.386419	7.61289e-05	-6.88333e-07	0.000131242	242354	0
11	rs12291032	T	C	5.4045e-08	0.175	6303	-2.5648	0.0103235	7.54185e-05	-4.76956e-07	0.00011796	18869	0
11	rs1996509	C	T	4.9862e-08	0.022	6303	1.1429	0.25308	7.47467e-05	5.82312e-07	0.000123845	57282	0
11	rs7935951	C	T	8.8905e-09	0.448	6303	-3.4546	0.00055111	7.46765e-05	1.45748e-06	0.000251761	3543	0
11	rs6485478	A	T	6.0842e-08	0.49	6302	0.52785	0.597603	7.45077e-05	-1.11649e-07	0.000104567	228726	0
11	rs16937673	T	C	2.2359e-08	0.0351	6303	-1.1834	0.236651	7.45039e-05	-1.27214e-06	0.00018024	178466	0
11	rs7115737	T	C	7.0288e-09	0.307	6303	-1.7089	0.0874695	7.41453e-05	1.85206e-06	0.000238836	47107	0
11	rs7482725	G	A	1.1277e-08	0.485	6303	-3.7402	0.000183874	7.3965e-05	-1.5975e-07	0.000345629	4724	0
11	rs11037572	A	G	1.1209e-08	0.485	6303	-3.7545	0.000173688	7.37778e-05	-2.97567e-07	0.000354013	4188	0
11	rs35402462	C	G	5.4625e-08	0.256	6303	-0.29932	0.764696	7.3592e-05	-4.01895e-07	0.000113266	210242	0
11	rs10838197	A	G	3.6442e-08	0.234	6303	-0.4414	0.658923	7.34284e-05	-8.8774e-07	0.000146092	182775	0
11	rs6485460	T	G	6.6083e-09	0.224	6303	-4.6891	2.74409e-06	7.33862e-05	-1.85578e-06	0.000239855	72333	0
11	rs62621391	A	G	5.991e-08	0.0106	6303	-0.74804	0.454436	7.31884e-05	-9.09352e-08	0.000103389	191753	0
11	rs80290742	T	C	4.1947e-08	0.0238	6303	0.39213	0.694962	7.28864e-05	7.41023e-07	0.00013441	215006	0
11	rs12577215	G	A	5.2726e-08	0.197	6303	0.012634	0.98992	7.13419e-05	-3.97698e-07	0.000111921	199500	0
11	rs12362141	C	T	3.8286e-08	0.228	6303	-0.36037	0.71857	7.11354e-05	-7.88062e-07	0.000137875	190184	0
11	rs12802346	T	C	3.1738e-08	0.19	6303	-1.0271	0.304373	7.09523e-05	-9.41809e-07	0.000150843	228780	0
11	rs144344241	T	C	4.1589e-08	0.0208	6303	-0.88331	0.377069	7.08827e-05	-7.00932e-07	0.000131049	198692	0
11	rs9783372	G	A	5.6135e-08	0.22	6303	-2.9305	0.00338417	7.07667e-05	-2.3071e-07	0.000104779	68060	0
11	rs10768992	A	G	4.4634e-08	0.326	6303	0.55204	0.580921	7.06532e-05	6.17663e-07	0.000124937	161581	0
11	rs1554315	A	G	2.0041e-08	0.111	6303	-0.56982	0.5688	7.05286e-05	-1.23643e-06	0.000178511	186216	0
11	rs80280023	C	G	5.7191e-08	0.0583	6303	2.2283	0.0258605	6.96979e-05	-6.37457e-08	0.000100659	145055	0
11	rs6485450	C	T	2.3173e-08	0.059	6303	2.8305	0.00464753	6.94398e-05	1.12156e-06	0.000167774	12066	0
11	rs4755757	G	C	2.9875e-08	0.104	6303	-0.92542	0.354747	6.93998e-05	-9.49748e-07	0.000151741	218992	0
11	rs11037579	T	C	1.0125e-08	0.482	6303	-3.6666	0.000245797	6.93767e-05	2.76666e-07	0.000308626	14474	0
11	rs3740983	G	T	3.4639e-08	0.245	6303	-0.57988	0.561996	6.9245e-05	-8.30583e-07	0.00014131	179748	0
11	rs10768990	C	T	2.3905e-08	0.103	6303	-0.47381	0.635635	6.90731e-05	-1.09291e-06	0.000165145	156703	0
11	rs56130800	A	G	4.9503e-09	0.317	6303	-1.6382	0.10138	6.89407e-05	1.82954e-06	0.000242013	1497	0
11	rs1466517	G	C	5.1149e-08	0.473	6303	-1.5893	0.111993	6.84344e-05	-3.60997e-07	0.000108598	156932	0
11	rs72906832	T	C	4.5039e-09	0.047	6303	0.77802	0.436557	6.82961e-05	1.84462e-06	0.00024431	39895	0
11	rs7946400	T	G	1.6217e-08	0.113	6303	-0.66562	0.505654	6.82012e-05	-1.29192e-06	0.000185274	195973	0
11	rs6485451	C	T	1.0041e-08	0.482	6303	-3.696	0.000219023	6.81213e-05	4.94488e-09	0.000323406	14946	0
11	rs7480841	T	G	3.9043e-08	0.394	6303	0.92043	0.357348	6.78235e-05	6.89308e-07	0.000129639	240875	0
11	rs10838154	T	C	1.0339e-08	0.487	6303	-3.7282	0.000192852	6.77222e-05	-4.41319e-08	0.000323877	2737	0
11	rs10838202	G	C	5.5448e-08	0.435	6303	0.29355	0.769102	6.76584e-05	7.43111e-08	9.92913e-05	211408	0
11	rs11037610	A	G	6.9455e-09	0.23	6303	-4.6219	3.80241e-06	6.75263e-05	-1.65548e-06	0.000224369	59165	0
11	rs2306566	T	C	5.1637e-08	0.0464	6303	1.0914	0.275097	6.74074e-05	3.06774e-07	0.000105532	214993	0
11	rs12808044	A	G	4.8971e-08	0.187	6303	-0.025273	0.979837	6.73461e-05	-4.02782e-07	0.000110185	220742	0
11	rs12576071	T	C	4.3494e-08	0.0964	6303	1.9396	0.0524283	6.69347e-05	-5.53054e-07	0.000119343	134019	0
11	rs116850064	A	G	7.5922e-09	0.0859	6303	-1.8238	0.0681823	6.68816e-05	-1.60031e-06	0.000218983	230130	0
11	rs11037752	T	G	3.8968e-08	0.393	6303	0.90737	0.364211	6.66913e-05	6.6351e-07	0.000127429	241403	0
11	rs878511	A	G	1.3799e-08	0.216	6303	2.808	0.00498502	6.62445e-05	1.32005e-06	0.000189409	185017	0
11	rs146322924	C	G	5.4144e-08	0.0646	6303	-0.97042	0.331837	6.58913e-05	4.34818e-08	9.77266e-05	128038	0
11	rs2679055	C	T	1.7788e-08	0.458	6303	3.6474	0.000264907	6.55048e-05	-1.08832e-06	0.0001827	117543	0
11	rs900465	G	A	2.1452e-08	0.182	6303	1.6847	0.0920465	6.52042e-05	1.06142e-06	0.0001634	216949	0
11	rs10768959	T	C	3.9225e-08	0.165	6303	0.21832	0.82718	6.51858e-05	6.20064e-07	0.000123765	186782	0
11	rs11037470	A	G	4.9843e-08	0.329	6303	0.44145	0.658887	6.51698e-05	2.99885e-07	0.00010391	156415	0
11	rs11600042	C	G	3.8584e-08	0.191	6303	-1.0462	0.295469	6.45395e-05	-6.20269e-07	0.000123642	230356	0
11	rs72892485	G	A	8.8866e-09	0.138	6303	-3.8272	0.000129609	6.4277e-05	-1.45945e-06	0.000205972	79165	0
11	rs1401317	A	G	5.1002e-08	0.181	6303	-0.66479	0.506185	6.37744e-05	-1.83466e-07	9.87099e-05	247386	0
11	rs10838115	C	T	5.0566e-08	0.478	6303	-0.57394	0.566008	6.34599e-05	1.93818e-07	9.88046e-05	190325	0
11	rs6485447	T	C	9.6077e-09	0.485	6303	-3.7552	0.000173203	6.32525e-05	-2.61048e-07	0.000328197	5865	0
11	rs2434484	G	T	4.1677e-08	0.328	6303	-0.55821	0.576701	6.27911e-05	-4.94981e-07	0.00011391	220652	0
11	rs11037718	C	T	4.7391e-08	0.197	6303	0.074236	0.940823	6.26621e-05	-3.09614e-07	0.000102883	190050	0
11	rs7118766	T	A	9.361e-09	0.485	6303	-3.755	0.000173341	6.16244e-05	-2.52675e-07	0.00032383	6143	0
11	rs61884819	C	G	4.4023e-08	0.456	6303	-1.6052	0.10845	6.05653e-05	-3.62802e-07	0.000104524	156753	0
11	rs10838116	A	G	4.9102e-08	0.478	6303	-0.58061	0.561503	6.05367e-05	1.23914e-07	9.48769e-05	189940	0
11	rs7948942	T	C	9.1185e-09	0.485	6303	-3.7545	0.000173688	6.00183e-05	-2.4207e-07	0.000319299	3890	0
11	rs4755720	T	C	7.23e-09	0.386	6303	1.9772	0.048019	5.95609e-05	-1.40044e-06	0.000203857	99607	0
11	rs17510145	A	G	7.2282e-09	0.086	6303	-1.7872	0.0739052	5.94154e-05	-1.39659e-06	0.000203499	220144	0
11	rs2271818	G	C	3.8575e-08	0.339	6303	0.68448	0.493672	5.93963e-05	4.91347e-07	0.000112461	177084	0
11	rs1554314	G	A	3.1705e-08	0.365	6303	1.1085	0.267646	5.93072e-05	6.62232e-07	0.000126351	240724	0
11	rs7937127	A	G	2.3785e-08	0.18	6303	1.543	0.122831	5.88168e-05	8.42849e-07	0.000143446	213425	0
11	rs883856	T	C	3.1081e-08	0.0896	6303	-0.62164	0.534179	5.87872e-05	-6.64793e-07	0.000126541	214638	0
11	rs146416258	C	A	3.5581e-09	0.0221	6303	-2.3664	0.017962	5.79112e-05	-1.5859e-06	0.000227588	210282	0
11	rs74763237	A	G	7.529e-09	0.0486	6303	-1.2365	0.216273	5.7877e-05	-1.33638e-06	0.000198037	233209	0
11	rs2625389	A	T	9.0759e-09	0.383	6303	1.8213	0.0685613	5.77635e-05	-1.26348e-06	0.000189717	117160	0
11	rs11037732	A	G	4.1781e-08	0.197	6303	-0.023148	0.981532	5.74738e-05	-3.44113e-07	0.000101812	200502	0
11	rs10838153	C	G	8.712e-09	0.485	6303	-3.7545	0.000173688	5.73427e-05	-2.31278e-07	0.000312101	4464	0
11	rs7101434	T	C	3.4384e-08	0.0772	6303	-1.0967	0.272773	5.72324e-05	-5.45801e-07	0.000116083	179874	0
11	rs7119999	G	A	2.5737e-08	0.388	6303	0.37414	0.7083	5.71217e-05	7.5371e-07	0.000134904	181658	0
11	rs73530650	G	A	7.0696e-09	0.0859	6303	-1.7696	0.0767938	5.62333e-05	-1.31039e-06	0.000196622	244239	0
11	rs4755756	A	G	4.1329e-08	0.37	6303	0.092059	0.926651	5.59778e-05	-3.1352e-07	9.92223e-05	205043	0
11	rs7932905	A	G	8.4875e-09	0.485	6303	-3.7422	0.000182416	5.56893e-05	-1.34594e-07	0.00030096	779	0
11	rs115219419	T	C	4.5284e-08	0.0106	6303	-0.74839	0.454225	5.53227e-05	-6.89607e-08	8.98916e-05	189296	0
11	rs12223994	T	C	2.6492e-08	0.262	6303	0.82013	0.412142	5.52379e-05	6.90042e-07	0.000128848	241803	0
11	rs72900974	G	A	4.6938e-09	0.0538	6303	1.7652	0.0775302	5.48521e-05	1.40297e-06	0.000209305	242490	0
11	rs72894429	T	C	1.0834e-08	0.0431	6303	0.16854	0.866158	5.46455e-05	1.10832e-06	0.000174283	97567	0
11	rs2056248	C	T	3.1799e-08	0.208	6303	-0.48079	0.630666	5.458e-05	-5.45308e-07	0.000115478	227993	0
11	rs1914771	G	A	2.1513e-08	0.103	6303	-0.44721	0.654723	5.41502e-05	-7.85598e-07	0.000138643	156159	0
11	rs72902746	A	C	2.8946e-08	0.126	6303	1.1963	0.23158	5.32314e-05	5.82532e-07	0.000118604	197383	0
11	rs12364202	A	G	4.0366e-08	0.328	6303	0.42299	0.672303	5.24301e-05	2.30098e-07	9.26623e-05	156951	0
11	rs10742691	C	T	1.8018e-08	0.102	6303	-0.47913	0.631846	5.24144e-05	-8.32544e-07	0.000144214	155365	0
11	rs113179541	A	G	2.8546e-08	0.126	6303	1.1923	0.233144	5.23132e-05	5.7007e-07	0.000117352	196166	0
11	rs4755758	T	C	3.2163e-08	0.367	6303	-0.29056	0.771388	5.22393e-05	-4.78387e-07	0.000109223	220214	0
11	rs10768995	G	C	3.8727e-08	0.374	6303	0.10126	0.919344	5.22162e-05	-2.86278e-07	9.54729e-05	211566	0
11	rs60252931	T	A	8.9547e-09	0.0251	6303	-2.0311	0.0422449	5.22062e-05	-1.11142e-06	0.000176647	228006	0
11	rs11602710	C	T	3.4357e-08	0.2	6303	-0.88847	0.374288	5.21549e-05	-4.18291e-07	0.000104362	230990	0
11	rs2271819	G	A	3.8727e-08	0.2	6303	0.033709	0.973109	5.20707e-05	-2.81626e-07	9.51194e-05	176884	0
11	rs111634866	A	G	2.1719e-08	0.0582	6303	-1.0577	0.290192	5.20101e-05	-7.28267e-07	0.000133089	240025	0
11	rs7118910	T	C	7.6991e-09	0.49	6303	-3.7997	0.000144871	5.20025e-05	-5.4414e-07	0.000322181	6067	0
11	rs2460124	T	C	3.3496e-08	0.263	6303	-0.90341	0.366308	5.14326e-05	-4.22961e-07	0.000104453	230078	0
11	rs180732672	G	C	3.5073e-09	0.0194	6303	-1.8492	0.0644289	5.1358e-05	-1.3775e-06	0.000210633	230060	0
11	rs12362664	A	G	3.8418e-08	0.197	6303	0.041735	0.96671	5.13333e-05	-2.68927e-07	9.39512e-05	195249	0
11	rs34647698	A	T	1.5504e-08	0.034	6303	-1.1768	0.239275	5.12004e-05	-8.7034e-07	0.000148972	154218	0
11	rs56388058	A	G	2.7976e-08	0.126	6303	1.1827	0.236928	5.08445e-05	5.48437e-07	0.000115164	193879	0
11	rs78219482	C	T	3.2863e-08	0.0441	6303	0.18006	0.857105	5.07831e-05	-4.23265e-07	0.000104241	217431	0
11	rs118099236	C	A	2.8262e-09	0.0542	6303	0.72525	0.468299	5.05536e-05	1.40938e-06	0.000215859	110252	0
11	rs142122549	A	G	7.2816e-09	0.0155	6303	0.92887	0.352956	5.04804e-05	1.13248e-06	0.00018083	89355	0
11	rs12419952	A	G	2.8631e-08	0.0574	6303	-0.74013	0.459221	5.03661e-05	-5.20818e-07	0.000112533	248847	0
11	rs113785567	A	G	2.6438e-08	0.126	6303	1.1987	0.230645	5.01639e-05	5.69302e-07	0.000117088	199892	0
11	rs2460125	A	G	1.669e-08	0.108	6303	-0.47206	0.636884	4.99222e-05	-8.05507e-07	0.000142164	195759	0
11	rs112433920	C	T	3.9214e-08	0.0234	6303	-0.77323	0.439386	4.99186e-05	-1.83013e-07	8.87949e-05	11679	0
11	rs117755171	C	G	2.1812e-08	0.0251	6303	0.031039	0.975238	4.9378e-05	6.6215e-07	0.000126548	23234	0
11	rs2006751	A	C	5.1954e-09	0.316	6303	-1.7665	0.077312	4.89377e-05	1.18966e-06	0.000189882	57855	0
11	rs7125860	C	T	6.8487e-09	0.482	6303	1.0995	0.27155	4.88046e-05	1.1035e-06	0.000178892	171820	0
11	rs73540482	C	T	1.6433e-08	0.103	6303	-1.2603	0.207561	4.86418e-05	-7.80275e-07	0.000139804	155108	0
11	rs12804822	G	T	1.325e-08	0.241	6303	-0.86924	0.384716	4.85482e-05	-8.67082e-07	0.000150004	157181	0
11	rs113966454	T	C	2.1808e-08	0.0583	6303	-0.98642	0.323927	4.83376e-05	-6.37105e-07	0.000124024	245510	0
11	rs78042803	T	G	1.4668e-08	0.0341	6303	-1.1675	0.243009	4.78342e-05	-8.0799e-07	0.000143387	155131	0
11	rs35800649	C	T	3.5867e-08	0.216	6303	-0.50344	0.614655	4.75504e-05	-2.38602e-07	8.98254e-05	182678	0
11	rs68085470	A	G	2.8713e-08	0.0707	6303	-0.90198	0.367067	4.7538e-05	-4.49479e-07	0.000105448	240645	0
11	rs868784	A	G	3.6706e-08	0.384	6303	0.52799	0.597506	4.74265e-05	1.99766e-07	8.77205e-05	216032	0
11	rs10768965	G	A	9.9778e-09	0.455	6303	4.0869	4.37175e-05	4.72097e-05	1.15429e-07	0.000262264	96192	0
11	rs16937556	A	G	3.5396e-08	0.216	6303	-0.49549	0.620254	4.67782e-05	-2.30438e-07	8.88533e-05	182600	0
11	rs7926272	T	C	3.8364e-08	0.399	6303	0.20808	0.835167	4.67002e-05	3.34627e-08	8.22952e-05	163392	0
11	rs11823509	A	G	2.1182e-08	0.0206	6303	-1.5309	0.125794	4.64285e-05	-6.0623e-07	0.000120932	60088	0
11	rs10838136	T	C	9.3858e-09	0.455	6303	3.955	7.65347e-05	4.64092e-05	-4.41396e-07	0.00021175	99206	0
11	rs61884821	A	G	3.3725e-08	0.0425	6303	-1.2403	0.214864	4.59412e-05	-2.64015e-07	9.03107e-05	124018	0
11	rs58777675	G	A	2.8941e-08	0.0487	6303	0.55268	0.580483	4.5916e-05	4.03122e-07	0.000100868	214421	0
11	rs144099484	G	A	1.0824e-08	0.0142	6303	-1.1712	0.241518	4.58916e-05	-8.72147e-07	0.000152334	237533	0
11	rs12804082	T	C	3.3996e-08	0.2	6303	0.035432	0.971735	4.56757e-05	-2.4613e-07	8.90322e-05	180316	0
11	rs34539040	T	G	1.3667e-08	0.0339	6303	-1.1812	0.237523	4.54045e-05	-7.74121e-07	0.000140567	154131	0
11	rs4755216	C	T	1.3203e-08	0.103	6303	-0.55477	0.579052	4.52744e-05	-7.83963e-07	0.000141834	205082	0
11	rs10838171	G	A	7.2817e-09	0.277	6303	-4.7178	2.38409e-06	4.50921e-05	-9.78273e-07	0.000166551	89006	0
11	rs112106871	T	C	3.3535e-08	0.0236	6303	-0.92312	0.355945	4.5067e-05	-2.43138e-07	8.84545e-05	13833	0
11	rs11821285	C	G	2.8213e-08	0.0212	6303	-1.2254	0.220425	4.46588e-05	-3.90401e-07	9.93287e-05	73997	0
11	rs11601363	A	G	3.5354e-08	0.465	6303	-1.4106	0.158363	4.45349e-05	-1.43667e-07	8.30607e-05	138544	0
11	rs11037753	C	A	2.5717e-08	0.385	6303	0.95566	0.339244	4.4524e-05	4.50371e-07	0.000104831	241534	0
11	rs12363064	A	G	2.829e-08	0.342	6303	0.7483	0.454279	4.37704e-05	3.65751e-07	9.6857e-05	196350	0
11	rs4755202	A	G	8.0184e-09	0.455	6303	3.8659	0.00011068	4.32422e-05	-6.33105e-07	0.000186496	108418	0
11	rs114442474	A	G	3.5353e-08	0.0105	6303	-0.68514	0.493256	4.29983e-05	-2.22286e-08	7.88991e-05	209363	0
11	rs4755203	A	G	7.779e-09	0.455	6303	3.8542	0.000116109	4.25374e-05	-6.4555e-07	0.000183387	108403	0
11	rs11037746	G	C	1.9443e-08	0.287	6303	0.36682	0.713753	4.25164e-05	5.54037e-07	0.0001156	229203	0
11	rs150151732	C	T	2.2722e-08	0.0263	6303	-0.30843	0.757755	4.21015e-05	4.64902e-07	0.000105912	108476	0
11	rs61883833	C	T	3.4546e-08	0.0529	6303	-0.93706	0.348728	4.19909e-05	1.25335e-08	7.79214e-05	118341	0
11	rs77523649	C	T	2.6565e-08	0.0487	6303	0.54384	0.586552	4.18876e-05	3.63483e-07	9.59536e-05	203502	0
11	rs66616283	A	G	2.5614e-08	0.07	6303	-0.87018	0.384202	4.14209e-05	-3.76449e-07	9.69887e-05	244856	0
11	rs7130796	C	T	3.2358e-08	0.254	6303	-0.23528	0.813991	4.13477e-05	-1.57657e-07	8.10936e-05	206115	0
11	rs78480778	A	G	2.5283e-08	0.171	6303	-0.8682	0.385285	4.13083e-05	3.82114e-07	9.74887e-05	134069	0
11	rs11037681	G	A	3.3759e-08	0.0545	6303	-0.98916	0.322585	4.12691e-05	5.44048e-08	7.76879e-05	148184	0
11	rs4755726	G	T	4.5703e-09	0.305	6303	1.7774	0.0755025	4.1203e-05	-9.9085e-07	0.000172727	86226	0
11	rs76868163	A	T	1.8429e-08	0.0218	6303	-1.5417	0.123147	4.08535e-05	-5.38522e-07	0.000114026	66545	0
11	rs11037556	A	G	1.3066e-08	0.247	6303	4.1114	3.93267e-05	4.0313e-05	6.61571e-07	0.000129161	29400	0
11	rs10768962	A	G	5.6584e-09	0.483	6303	1.121	0.262288	4.0244e-05	9.09442e-07	0.000162378	170494	0
11	rs10838164	T	C	7.7128e-09	0.205	6303	-4.2708	1.94773e-05	4.00326e-05	-8.20076e-07	0.000150279	69118	0
11	rs4755217	G	A	3.2706e-08	0.438	6303	0.21779	0.827593	3.97421e-05	-6.02421e-10	7.57829e-05	217263	0
11	rs113527800	T	C	2.2133e-08	0.0126	6303	-1.1926	0.233026	3.96579e-05	-4.20156e-07	0.000100906	68687	0
11	rs2902378	A	G	3.0625e-08	0.254	6303	-0.23499	0.814216	3.91298e-05	-1.49069e-07	7.88823e-05	205765	0
11	rs111778483	A	T	3.0782e-08	0.0233	6303	-0.76517	0.44417	3.90937e-05	-1.39692e-07	7.84121e-05	17775	0
11	rs77462976	A	G	2.4874e-08	0.0555	6303	0.55144	0.581332	3.90411e-05	3.35777e-07	9.23553e-05	203043	0
11	rs11037704	G	C	1.9105e-08	0.234	6303	-0.44222	0.65833	3.85259e-05	-4.66138e-07	0.000105863	178086	0
11	rs16937516	C	A	2.5523e-08	0.0485	6303	0.47147	0.637305	3.83693e-05	3.00922e-07	8.8908e-05	216138	0
11	rs1518818	A	C	1.8639e-08	0.235	6303	-0.46726	0.640314	3.82653e-05	-4.71098e-07	0.000106439	184569	0
11	rs118069929	A	G	3.0049e-08	0.0266	6303	0.071182	0.943253	3.78156e-05	-1.20338e-07	7.64693e-05	243378	0
11	rs7124589	A	T	4.91e-09	0.273	6303	-1.2816	0.199983	3.73764e-05	-8.60727e-07	0.000158814	166856	0
11	rs2460128	T	C	2.3048e-08	0.0697	6303	-0.86801	0.385389	3.72128e-05	-3.37273e-07	9.18381e-05	245660	0
11	rs11037456	C	T	2.9607e-08	0.425	6303	0.79558	0.426276	3.70852e-05	1.09845e-07	7.53952e-05	203504	0
11	rs35262109	T	A	2.3674e-08	0.134	6303	-0.80668	0.419851	3.67617e-05	-3.09485e-07	8.89815e-05	163344	0
11	rs12800769	C	T	2.8714e-08	0.121	6303	-1.9504	0.0511285	3.65113e-05	-1.32232e-07	7.5862e-05	96450	0
11	rs1483133	C	T	7.3044e-09	0.471	6303	1.0515	0.293029	3.64802e-05	7.37319e-07	0.000142033	172486	0
11	rs1023955	G	T	6.2003e-09	0.396	6303	2.0026	0.0452202	3.64575e-05	-7.77963e-07	0.000147942	119521	0
11	rs12363419	A	G	2.9762e-08	0.169	6303	0.19081	0.848674	3.61805e-05	1.28394e-08	7.23388e-05	196723	0
11	rs117059479	T	G	2.6349e-08	0.0136	6303	0.42683	0.669503	3.61395e-05	-2.13807e-07	8.05438e-05	221763	0
11	rs982243	G	A	2.9723e-08	0.481	6303	-0.79462	0.426835	3.6125e-05	8.94313e-09	7.22672e-05	198653	0
11	rs78186691	A	G	1.2677e-08	0.0338	6303	-1.0627	0.287918	3.60766e-05	-5.65783e-07	0.000118685	155235	0
11	rs4320940	G	A	2.4794e-09	0.309	6303	-1.5851	0.112944	3.59458e-05	9.61939e-07	0.000175935	40516	0
11	rs6485475	T	C	2.9374e-08	0.366	6303	0.053483	0.957347	3.57151e-05	1.49977e-08	7.18846e-05	167774	0
11	rs10734520	G	A	2.3821e-08	0.36	6303	-0.12527	0.90031	3.54762e-05	-2.72032e-07	8.49261e-05	206361	0
11	rs11037553	T	C	2.0735e-08	0.046	6303	-2.0585	0.0395422	3.52273e-05	-3.46701e-07	9.22099e-05	31465	0
11	rs12363070	T	C	2.5798e-08	0.197	6303	-0.006501	0.994813	3.52109e-05	-2.04057e-07	7.91881e-05	196572	0
11	rs116889977	C	T	1.7524e-08	0.021	6303	-1.3647	0.172347	3.50058e-05	-4.19583e-07	0.000100437	79316	0
11	rs11037504	A	G	8.3106e-09	0.452	6303	4.0272	5.6445e-05	3.49561e-05	-9.52904e-08	0.000201737	96619	0
11	rs61429470	T	C	1.7731e-08	0.35	6303	-1.014	0.310583	3.49202e-05	-4.12538e-07	9.95975e-05	235075	0
11	rs4755194	C	G	4.7759e-09	0.274	6303	-1.2342	0.217128	3.48261e-05	-7.92548e-07	0.000151882	171529	0
11	rs111260477	G	T	2.7359e-08	0.0231	6303	-0.60952	0.54218	3.46518e-05	-1.19938e-07	7.36381e-05	84891	0
11	rs146034369	G	C	3.7083e-09	0.0833	6303	0.18911	0.850007	3.43906e-05	8.33488e-07	0.000158649	7391	0
11	rs2625391	G	A	8.943e-09	0.441	6303	3.9051	9.41864e-05	3.43533e-05	-3.83409e-07	0.000160734	120849	0
11	rs113138657	T	C	1.9338e-08	0.0827	6303	-2.3546	0.0185427	3.42387e-05	-3.57125e-07	9.31268e-05	130707	0
11	rs2862962	C	T	1.201e-08	0.06	6303	2.7906	0.00526104	3.42126e-05	5.36866e-07	0.000115621	374	0
11	rs11037725	G	A	1.6688e-08	0.232	6303	-0.46374	0.642834	3.41418e-05	-4.18946e-07	0.000100371	196121	0
11	rs2460117	C	T	1.1392e-08	0.108	6303	-0.45025	0.65253	3.41379e-05	-5.51385e-07	0.000117638	178340	0
11	rs113394929	C	T	2.5799e-09	0.0215	6303	-2.3048	0.0211778	3.40189e-05	-8.93022e-07	0.000168397	186562	0
11	rs71490042	C	T	1.3045e-08	0.0346	6303	-0.98259	0.325809	3.36813e-05	-4.97101e-07	0.00011047	166020	0
11	rs7108550	A	T	4.2754e-09	0.14	6303	-3.8735	0.000107283	3.36543e-05	-7.82057e-07	0.000151776	24758	0
11	rs10768994	C	T	2.7493e-08	0.438	6303	0.31921	0.749567	3.36147e-05	4.49262e-08	7.01257e-05	208589	0
11	rs11037533	C	T	1.929e-08	0.13	6303	3.3514	0.000804041	3.35734e-05	3.42832e-07	9.16307e-05	68708	0
11	rs12271301	A	G	2.0851e-08	0.0486	6303	0.55817	0.576728	3.32089e-05	2.93663e-07	8.59981e-05	216232	0
11	rs17514553	A	T	2.7131e-08	0.0527	6303	-0.95109	0.341559	3.29699e-05	4.5059e-09	6.9029e-05	128807	0
11	rs34051688	A	G	1.2511e-08	0.0347	6303	-0.9942	0.320126	3.27494e-05	-4.87732e-07	0.000109526	164776	0
11	rs2625388	G	A	1.254e-08	0.452	6303	3.9668	7.28441e-05	3.27258e-05	-1.98552e-07	0.000153653	116530	0
11	rs11825486	G	A	2.64e-08	0.0106	6303	-0.7486	0.454098	3.22531e-05	-4.02822e-08	6.86376e-05	186134	0
11	rs72892493	A	G	1.7979e-08	0.0604	6303	-2.3902	0.0168392	3.22395e-05	-3.419e-07	9.10197e-05	83875	0
11	rs11037634	A	G	1.8706e-08	0.0837	6303	-2.3157	0.0205747	3.20878e-05	-3.20309e-07	8.85113e-05	78381	0
11	rs1554316	T	C	2.4015e-08	0.197	6303	0.043102	0.96562	3.207e-05	-1.67504e-07	7.42241e-05	186182	0
11	rs17596617	T	C	2.4514e-09	0.315	6303	-1.6873	0.0915457	3.18436e-05	8.32864e-07	0.000162526	37639	0
11	rs12787956	A	T	1.0862e-08	0.0349	6303	-1.0826	0.278986	3.16967e-05	-5.0437e-07	0.000112276	181158	0
11	rs35060985	A	G	2.0833e-09	0.316	6303	-1.6132	0.106701	3.16673e-05	8.55447e-07	0.000166443	35246	0
11	rs7112511	G	A	5.2526e-09	0.22	6303	-4.3538	1.33798e-05	3.16498e-05	-6.80848e-07	0.000138635	99738	0
11	rs59298872	T	A	1.7553e-09	0.31	6303	-1.4857	0.137358	3.15611e-05	8.80607e-07	0.000170703	35934	0
11	rs4755755	C	T	1.9015e-08	0.237	6303	-0.21634	0.828723	3.14031e-05	-2.95719e-07	8.55724e-05	193711	0
11	rs113548606	G	C	2.5597e-08	0.0244	6303	-0.21124	0.8327	3.13221e-05	4.45374e-08	6.77466e-05	43533	0
11	rs16937695	T	G	2.5499e-08	0.0106	6303	-0.75087	0.452731	3.11595e-05	-3.97321e-08	6.74791e-05	185600	0
11	rs79308251	A	G	3.0528e-09	0.0209	6303	-2.178	0.029406	3.11001e-05	-7.70963e-07	0.000153641	176491	0
11	rs4755754	A	G	1.5296e-08	0.234	6303	-0.45385	0.649937	3.09937e-05	-3.7678e-07	9.51791e-05	193663	0
11	rs117913275	C	T	1.6774e-08	0.0132	6303	-1.2265	0.220011	3.09459e-05	-3.39954e-07	9.05888e-05	66292	0
11	rs57636547	T	C	1.5928e-08	0.24	6303	0.88941	0.373783	3.06753e-05	3.53897e-07	9.22797e-05	241672	0
11	rs72908815	C	T	1.8944e-08	0.12	6303	-2.4687	0.0135605	3.06636e-05	-2.79141e-07	8.34995e-05	13289	0
11	rs12289571	C	G	2.2776e-08	0.21	6303	-0.14185	0.887198	3.05752e-05	-1.64068e-07	7.27923e-05	221365	0
11	rs11037588	A	G	1.8914e-08	0.0583	6303	-2.249	0.0245125	3.03763e-05	-2.72725e-07	8.26929e-05	31160	0
11	rs113358849	A	G	2.4379e-08	0.0225	6303	-0.58152	0.56089	3.03456e-05	-8.00481e-08	6.77961e-05	134653	0
11	rs61884797	T	C	8.1725e-09	0.234	6303	1.505	0.132324	3.02514e-05	5.42789e-07	0.000118787	201235	0
11	rs72892465	T	C	4.3e-09	0.0448	6303	0.36297	0.716627	3.02348e-05	6.81037e-07	0.000140389	62910	0
11	rs58984522	C	T	1.5125e-08	0.35	6303	-1.0155	0.309868	2.99972e-05	-3.56939e-07	9.26388e-05	237732	0
11	rs6485477	C	T	2.3618e-08	0.479	6302	0.40085	0.688531	2.9275e-05	-7.01574e-08	6.63218e-05	228580	0
11	rs2862958	G	C	1.4295e-08	0.122	6303	1.2661	0.205477	2.91764e-05	3.57197e-07	9.26775e-05	209234	0
11	rs12279001	G	C	2.3282e-08	0.108	6303	0.69818	0.485065	2.91225e-05	8.42802e-08	6.67257e-05	191265	0
11	rs61883777	T	C	2.3395e-08	0.0617	6303	-0.79133	0.428751	2.90277e-05	7.12973e-08	6.61047e-05	45523	0
11	rs11607570	T	C	2.1571e-08	0.218	6303	-0.52754	0.597819	2.87779e-05	-1.49524e-07	7.02531e-05	183121	0
11	rs1023956	C	T	4.8266e-09	0.396	6303	1.9981	0.0457058	2.85987e-05	-6.11752e-07	0.000131271	118832	0
11	rs11037713	A	T	2.1224e-08	0.199	6303	0.028842	0.976991	2.85146e-05	-1.53624e-07	7.03435e-05	184698	0
11	rs56081269	A	G	1.4782e-08	0.24	6303	0.88993	0.373503	2.84819e-05	3.28763e-07	8.89415e-05	239150	0
11	rs72892474	G	C	3.845e-09	0.138	6303	-3.8277	0.000129346	2.78361e-05	-6.32198e-07	0.000135574	76798	0
11	rs11037537	C	T	1.8765e-08	0.267	6303	4.0912	4.29147e-05	2.76819e-05	3.14037e-07	0.000154259	56622	0
11	rs185211293	T	C	1.088e-08	0.0142	6303	-1.6922	0.0906078	2.74813e-05	-3.99643e-07	9.89083e-05	48139	0
11	rs149275031	A	G	2.1171e-08	0.0162	6303	-0.2671	0.789392	2.74294e-05	1.18089e-07	6.68741e-05	205144	0
11	rs7114842	C	A	3.7431e-09	0.277	6303	-4.8114	1.49877e-06	2.73435e-05	-6.22586e-07	0.000134636	111075	0
11	rs112440747	T	C	1.4606e-08	0.0619	6303	-0.6945	0.487369	2.71288e-05	-3.00424e-07	8.513e-05	231889	0
11	rs61883793	T	G	1.9452e-08	0.176	6303	-2.5819	0.00982581	2.70736e-05	-1.69584e-07	7.05306e-05	13585	0
11	rs141521792	T	G	4.4461e-09	0.0446	6303	0.25166	0.801304	2.69383e-05	5.80488e-07	0.000128068	102822	0
11	rs12284917	G	T	1.9028e-08	0.176	6303	-2.61	0.00905422	2.68673e-05	-1.76988e-07	7.10522e-05	8868	0
11	rs11608225	T	C	1.5898e-08	0.239	6303	0.75586	0.449733	2.68214e-05	2.61203e-07	8.01223e-05	246716	0
11	rs11037472	G	A	2.206e-08	0.0566	6303	2.3083	0.0209825	2.68065e-05	1.96884e-10	6.22472e-05	152590	0
11	rs10838198	A	G	2.1141e-08	0.493	6302	-0.095685	0.923771	2.67544e-05	-9.16836e-08	6.46559e-05	193438	0
11	rs10742684	T	C	1.7523e-08	0.022	6303	1.1711	0.241559	2.67426e-05	2.17034e-07	7.50056e-05	58353	0
11	rs17594798	T	C	1.2574e-08	0.0208	6303	-1.1233	0.26131	2.65952e-05	-3.36601e-07	9.00181e-05	240320	0
11	rs17597526	G	A	1.8938e-08	0.177	6303	-2.5983	0.00936866	2.65782e-05	-1.71501e-07	7.03376e-05	13339	0
11	rs117157596	A	G	2.1801e-08	0.0241	6303	-0.48724	0.626088	2.65524e-05	-2.17081e-08	6.20868e-05	209372	0
11	rs34742735	A	G	2.1754e-08	0.0105	6303	-0.68464	0.493571	2.64579e-05	-1.35252e-08	6.18892e-05	210083	0
11	rs11037698	G	A	1.9801e-08	0.223	6303	0.073834	0.941142	2.64065e-05	-1.36923e-07	6.72748e-05	168844	0
11	rs34575084	A	G	1.0504e-08	0.0344	6303	-0.95799	0.338068	2.63534e-05	-3.81471e-07	9.65919e-05	204484	0
11	rs2862961	A	G	2.5189e-09	0.306	6303	1.715	0.0863452	2.62508e-05	-6.53853e-07	0.000141791	71821	0
11	rs7111767	A	G	1.5142e-08	0.048	6303	0.65986	0.509344	2.60346e-05	2.60759e-07	7.98364e-05	248632	0
11	rs4755730	C	G	1.7061e-08	0.022	6303	1.15	0.250144	2.56894e-05	2.02236e-07	7.28309e-05	59311	0
11	rs6485439	G	T	1.3224e-08	0.021	6303	1.4712	0.141237	2.55479e-05	2.95746e-07	8.43526e-05	41713	0
11	rs11037750	A	G	1.6061e-08	0.325	6302	0.57674	0.564115	2.54779e-05	2.23627e-07	7.51302e-05	233797	0
11	rs10838192	C	T	1.9314e-08	0.223	6303	0.10776	0.914186	2.54753e-05	-1.24037e-07	6.5462e-05	168301	0
11	rs61883845	T	G	2.0955e-08	0.0527	6303	-0.95101	0.341599	2.54732e-05	-8.62263e-09	6.06958e-05	125993	0
11	rs10501303	A	G	9.1857e-09	0.0395	6303	-2.3837	0.0171396	2.54271e-05	-3.92229e-07	9.86136e-05	34340	0
11	rs1807925	A	G	5.94e-09	0.492	6303	0.87917	0.379309	2.53172e-05	4.82153e-07	0.000113317	166219	0
11	rs16937507	T	G	1.5829e-08	0.0478	6303	0.56336	0.57319	2.53033e-05	2.25269e-07	7.52461e-05	248560	0
11	rs77739452	A	T	2.0446e-08	0.0534	6303	-0.75762	0.448679	2.52318e-05	5.33423e-08	6.13103e-05	49424	0
11	rs56097028	C	G	2.0702e-08	0.334	6303	0.13956	0.889008	2.52013e-05	1.82387e-08	6.04564e-05	152940	0
11	rs114693078	T	C	3.5978e-09	0.138	6303	-3.8078	0.000140209	2.51312e-05	-5.65016e-07	0.000127806	59318	0
11	rs78111550	T	C	1.57e-08	0.0212	6303	-1.2253	0.220462	2.485e-05	-2.17207e-07	7.40912e-05	73541	0
11	rs11037473	A	G	2.0402e-08	0.0573	6303	2.2997	0.0214652	2.48135e-05	1.25154e-08	5.994e-05	152289	0
11	rs34390003	T	C	1.7435e-09	0.316	6303	-1.6335	0.102364	2.4524e-05	6.52151e-07	0.00014459	9913	0
11	rs11827674	A	G	2.0048e-08	0.47	6303	0.23053	0.81768	2.4362e-05	2.70065e-09	5.93362e-05	249135	0
11	rs7117378	C	T	1.6795e-08	0.202	6303	-0.82667	0.408424	2.39028e-05	-1.61556e-07	6.74244e-05	232679	0
11	rs11037452	G	A	1.0614e-08	0.357	6303	0.48232	0.629579	2.38824e-05	3.1869e-07	8.77709e-05	213826	0
11	rs12787973	A	T	1.3916e-08	0.156	6303	-3.0432	0.00234077	2.38055e-05	-2.36684e-07	7.61135e-05	92038	0
11	rs61884793	C	T	1.4068e-08	0.239	6303	0.76693	0.443123	2.37998e-05	2.32753e-07	7.56004e-05	234388	0
11	rs1464225	G	C	1.3128e-08	0.388	6303	1.0125	0.311299	2.37117e-05	2.5379e-07	7.8376e-05	243667	0
11	rs7102057	T	C	1.6623e-08	0.221	6303	-3.2293	0.00124094	2.36981e-05	-1.61028e-07	6.72221e-05	43407	0
11	rs12224013	G	T	1.8911e-08	0.026	6303	0.24877	0.803539	2.36126e-05	-6.61827e-08	5.99807e-05	213646	0
11	rs148644308	T	C	5.7608e-09	0.0137	6303	-1.1477	0.251092	2.35755e-05	-4.41651e-07	0.000108075	231646	0
11	rs149029284	G	C	8.6671e-09	0.0347	6303	-1.0261	0.304844	2.35752e-05	-3.59775e-07	9.43245e-05	170574	0
11	rs17599085	C	T	1.9296e-08	0.053	6303	-0.89608	0.37021	2.34542e-05	6.91989e-09	5.82353e-05	109779	0
11	rs12418783	A	C	8.422e-09	0.0348	6303	-1.0444	0.2963	2.34284e-05	-3.6248e-07	9.4835e-05	165373	0
11	rs11037567	G	A	1.6915e-08	0.175	6303	-2.5492	0.010797	2.33095e-05	-1.40556e-07	6.49303e-05	11081	0
11	rs1356602	A	C	8.3526e-09	0.108	6303	-0.43502	0.663548	2.31952e-05	-3.58497e-07	9.43003e-05	169585	0
11	rs35431831	C	G	1.5742e-08	0.157	6303	-2.6993	0.00694855	2.30685e-05	-1.69719e-07	6.76921e-05	103484	0
11	rs6485438	A	G	1.9768e-09	0.306	6303	-1.6813	0.0927047	2.30614e-05	5.89345e-07	0.000135694	41738	0
11	rs2434482	A	G	1.7236e-08	0.42	6303	0.69839	0.484933	2.29774e-05	1.18907e-07	6.27355e-05	178179	0
11	rs10838201	T	A	1.8812e-08	0.433	6303	0.23624	0.813246	2.28593e-05	-1.14624e-09	5.74751e-05	208733	0
11	rs11037691	A	C	1.357e-08	0.0665	6303	-0.85323	0.393532	2.28488e-05	-2.21849e-07	7.38634e-05	163281	0
11	rs7117377	C	T	1.5905e-08	0.202	6303	-0.83651	0.402868	2.27576e-05	-1.56399e-07	6.60564e-05	232678	0
11	rs11037459	A	G	1.7827e-08	0.111	6303	0.72926	0.465843	2.27509e-05	8.5649e-08	6.00841e-05	187742	0
11	rs61883796	A	C	1.8356e-08	0.0529	6303	-0.7232	0.469557	2.27355e-05	5.34453e-08	5.84045e-05	26253	0
11	rs10838117	A	T	1.6745e-08	0.471	6303	-0.28185	0.778059	2.25867e-05	1.24073e-07	6.28131e-05	189584	0
11	rs79784752	T	C	9.8985e-09	0.0203	6303	-1.5666	0.117208	2.25317e-05	-3.03476e-07	8.56935e-05	41048	0
11	rs12805348	G	C	8.3612e-09	0.0347	6303	-1.0171	0.309106	2.2496e-05	-3.40971e-07	9.17541e-05	167781	0
11	rs117592970	C	A	1.8019e-08	0.0261	6303	0.31906	0.749681	2.21982e-05	-4.42191e-08	5.74098e-05	235608	0
11	rs10838191	A	G	1.3841e-08	0.461	6303	-0.29442	0.768437	2.18316e-05	-1.89565e-07	6.92878e-05	165302	0
11	rs117912278	C	T	1.7922e-08	0.0357	6303	-0.57561	0.564879	2.17834e-05	-6.03352e-09	5.61207e-05	149730	0
11	rs10838127	G	T	1.4677e-08	0.355	6303	0.35673	0.721294	2.16502e-05	1.62065e-07	6.58919e-05	138387	0
11	rs2086707	A	G	1.2537e-08	0.239	6303	0.78252	0.433909	2.15811e-05	2.1652e-07	7.27385e-05	231843	0
11	rs12421092	T	A	7.1849e-09	0.0349	6303	-1.1032	0.26994	2.15264e-05	-3.4765e-07	9.34084e-05	169532	0
11	rs57395933	A	G	1.1916e-08	0.248	6303	0.83225	0.405268	2.13906e-05	2.27162e-07	7.41852e-05	247843	0
11	rs147658614	G	A	7.3217e-09	0.0562	6303	-2.774	0.00553717	2.12734e-05	-3.37672e-07	9.18364e-05	5490	0
11	rs12223762	A	T	1.7482e-08	0.0582	6303	2.279	0.0226671	2.12515e-05	-7.01967e-09	5.54439e-05	138735	0
11	rs12789396	G	C	9.1785e-09	0.0353	6303	-0.87769	0.380112	2.105e-05	-2.85208e-07	8.3103e-05	169366	0
11	rs76097617	T	C	1.305e-08	0.0485	6303	0.57142	0.567715	2.09814e-05	1.88743e-07	6.87737e-05	219472	0
11	rs7128276	G	A	1.3232e-08	0.202	6303	-0.96144	0.336331	2.08381e-05	-1.8039e-07	6.76226e-05	232510	0
11	rs17513317	C	A	1.68e-08	0.053	6303	-0.75793	0.448493	2.07313e-05	4.37537e-08	5.55713e-05	47933	0
11	rs12799386	C	T	1.2961e-08	0.0971	6303	1.8897	0.0587981	2.06328e-05	-1.82286e-07	6.7766e-05	135661	0
11	rs11037712	T	C	1.426e-08	0.0555	6303	-0.47997	0.631249	2.0629e-05	-1.46451e-07	6.34091e-05	184311	0
11	rs7941216	G	A	1.6665e-08	0.477	6303	-0.56302	0.573421	2.0608e-05	4.63641e-08	5.55186e-05	189343	0
11	rs17509794	A	G	1.4592e-08	0.215	6303	0.6403	0.521978	2.01889e-05	1.23657e-07	6.06204e-05	248182	0
11	rs77837345	G	C	1.7982e-09	0.0857	6303	-1.9302	0.0535821	2.01547e-05	-5.10727e-07	0.000125914	200728	0
11	rs7396444	T	C	3.3472e-09	0.385	6303	1.6655	0.095813	1.98589e-05	-4.21626e-07	0.000109862	70770	0
11	rs117059257	G	A	1.6136e-08	0.0732	6303	-0.5413	0.588301	1.9633e-05	1.20589e-08	5.3334e-05	245284	0
11	rs7131555	G	C	1.3413e-08	0.224	6303	-0.65616	0.511721	1.94628e-05	-1.39373e-07	6.17297e-05	232715	0
11	rs11606285	C	T	1.1035e-08	0.13	6303	1.1451	0.252168	1.93395e-05	1.98966e-07	6.95818e-05	189124	0
11	rs4755193	G	A	7.068e-09	0.15	6303	0.58529	0.558353	1.93117e-05	2.95529e-07	8.55166e-05	196333	0
11	rs1809471	T	C	1.5764e-08	0.463	6303	-1.2536	0.209987	1.92411e-05	-2.1862e-08	5.29653e-05	154409	0
11	rs11037471	G	A	1.4676e-08	0.329	6303	0.44534	0.656074	1.92165e-05	8.92886e-08	5.64959e-05	156112	0
11	rs7114180	G	A	1.1129e-08	0.132	6303	1.3681	0.171281	1.91592e-05	1.92249e-07	6.85397e-05	235570	0
11	rs12421293	G	C	9.4163e-09	0.234	6303	-0.45066	0.652235	1.91443e-05	-2.33498e-07	7.49289e-05	182286	0
11	rs61884791	A	G	1.1702e-08	0.239	6303	0.75942	0.447601	1.91395e-05	1.77368e-07	6.64037e-05	235190	0
11	rs11037496	G	A	1.3147e-08	0.157	6303	-2.6845	0.00726384	1.89963e-05	-1.34401e-07	6.07948e-05	106014	0
11	rs4755197	T	C	1.5519e-08	0.39	6303	1.2573	0.208645	1.89602e-05	2.37349e-08	5.26271e-05	155568	0
11	rs10838125	C	T	9.6384e-09	0.389	6303	-2.1993	0.0278566	1.88965e-05	-2.2219e-07	7.30973e-05	162880	0
11	rs57379164	A	C	1.0685e-08	0.0659	6303	-0.99536	0.319561	1.88398e-05	-1.95421e-07	6.89167e-05	157902	0
11	rs10768957	G	A	1.5338e-08	0.478	6303	-0.63483	0.525539	1.87258e-05	2.18582e-08	5.2264e-05	192068	0
11	rs79130449	C	A	1.2869e-08	0.0462	6303	-0.22646	0.820844	1.86788e-05	-1.33866e-07	6.04863e-05	173706	0
11	rs12362802	A	G	1.1888e-08	0.035	6303	-1.9689	0.0489646	1.86391e-05	-1.59974e-07	6.37689e-05	89909	0
11	rs189599587	A	T	4.9643e-09	0.017	6303	-0.9673	0.333394	1.85952e-05	-3.35419e-07	9.34735e-05	170757	0
11	rs56279383	C	T	1.3537e-08	0.16	6303	-2.5604	0.0104552	1.85312e-05	-1.08758e-07	5.75864e-05	120919	0
11	rs11037458	A	G	1.4718e-08	0.0317	6303	0.50043	0.616772	1.85206e-05	5.88719e-08	5.35117e-05	190123	0
11	rs6485435	C	T	1.099e-08	0.022	6303	1.2295	0.218884	1.83479e-05	1.75809e-07	6.58481e-05	55067	0
11	rs72902715	T	C	1.0293e-08	0.132	6303	1.4083	0.159042	1.83132e-05	1.92249e-07	6.82975e-05	215576	0
11	rs4755713	T	C	1.0643e-08	0.396	6303	0.1974	0.843515	1.83008e-05	1.8332e-07	6.69395e-05	196155	0
11	rs16937509	T	C	1.1289e-08	0.0478	6303	0.5619	0.574184	1.82158e-05	1.64917e-07	6.42291e-05	239869	0
11	rs34529902	C	T	6.7881e-09	0.0347	6303	-1.0111	0.311969	1.81318e-05	-2.73568e-07	8.2144e-05	167471	0
11	rs7114375	G	A	7.7099e-09	0.238	6303	-1.2633	0.206481	1.80513e-05	-2.48527e-07	7.76541e-05	177757	0
11	rs33911995	T	C	1.3279e-08	0.2	6303	0.035252	0.971879	1.78425e-05	-9.61841e-08	5.56495e-05	178169	0
11	rs10768956	C	T	1.4601e-08	0.48	6303	-0.74785	0.454551	1.77802e-05	1.39933e-08	5.07975e-05	192209	0
11	rs900468	A	G	1.4479e-08	0.0326	6303	-0.72198	0.470307	1.7772e-05	-3.03203e-08	5.11851e-05	173993	0
11	rs117790953	C	T	1.2898e-08	0.0357	6303	-0.15556	0.87638	1.77446e-05	1.06294e-07	5.65769e-05	195546	0
11	rs72900981	A	G	1.0334e-08	0.132	6303	1.3638	0.172631	1.77296e-05	1.77024e-07	6.57994e-05	237049	0
11	rs11037457	G	A	1.4524e-08	0.481	6303	-0.79995	0.42374	1.76507e-05	3.2845e-09	5.05101e-05	192955	0
11	rs7126420	G	A	1.385e-08	0.256	6303	-0.14563	0.884213	1.75719e-05	-6.20642e-08	5.25212e-05	244253	0
11	rs12418499	G	A	8.5349e-09	0.235	6303	-0.4591	0.646162	1.74961e-05	-2.15098e-07	7.19215e-05	182309	0
11	rs10768969	T	A	1.0829e-08	0.022	6303	1.2428	0.213942	1.73531e-05	1.55181e-07	6.24126e-05	65250	0
11	rs10501302	T	C	1.7367e-09	0.0209	6303	-2.1642	0.030449	1.72179e-05	-4.24088e-07	0.000113726	176816	0
11	rs11037722	T	C	1.3617e-08	0.334	6303	0.28255	0.777522	1.71329e-05	5.43566e-08	5.14614e-05	193649	0
11	rs118048173	T	C	6.4628e-09	0.0286	6303	0.033728	0.973094	1.6895e-05	2.51397e-07	7.86268e-05	54074	0
11	rs11037481	G	A	1.2663e-08	0.16	6303	-2.5228	0.0116425	1.68664e-05	-8.68694e-08	5.37097e-05	122351	0
11	rs1905290	T	C	1.3155e-08	0.047	6303	-1.0944	0.27378	1.68616e-05	-6.62317e-08	5.19305e-05	230857	0
11	rs78822028	A	G	1.3617e-08	0.0176	6303	-0.47557	0.634381	1.68582e-05	3.91541e-08	5.027e-05	213920	0
11	rs1905289	G	A	1.0234e-08	0.0485	6303	0.59546	0.551536	1.67449e-05	1.55276e-07	6.21258e-05	230749	0
11	rs7108010	G	A	1.3646e-08	0.482	6303	0.809	0.418515	1.65828e-05	2.33204e-09	4.89558e-05	197113	0
11	rs61690000	A	G	1.829e-09	0.0857	6303	-1.8387	0.0659593	1.65786e-05	-3.99531e-07	0.000109654	204941	0
11	rs79248170	A	G	7.6078e-09	0.0206	6303	-1.5244	0.127409	1.65632e-05	-2.15029e-07	7.20072e-05	64409	0
11	rs12291163	T	C	1.3297e-08	0.0537	6303	-0.75802	0.448439	1.6475e-05	3.90663e-08	4.97333e-05	46375	0
11	rs11605401	T	C	8.1374e-09	0.22	6303	1.1806	0.237762	1.63523e-05	1.9717e-07	6.88505e-05	196993	0
11	rs10838114	A	C	1.3236e-08	0.478	6303	-0.57207	0.567275	1.63417e-05	3.50599e-08	4.93631e-05	191812	0
11	rs10768955	G	A	1.3424e-08	0.48	6303	-0.82659	0.408469	1.63128e-05	-1.97684e-09	4.85547e-05	192651	0
11	rs6485440	A	G	9.7137e-09	0.023	6303	1.576	0.115026	1.63066e-05	1.57596e-07	6.22856e-05	41671	0
11	rs113310988	T	C	8.9399e-09	0.0129	6303	-1.2132	0.225053	1.63031e-05	-1.76596e-07	6.5336e-05	30411	0
11	rs11600518	T	C	1.1771e-08	0.477	6303	0.7517	0.452231	1.60705e-05	9.32482e-08	5.35104e-05	245593	0
11	rs7951666	A	C	1.139e-08	0.0554	6303	-0.43252	0.665364	1.60566e-05	-1.05202e-07	5.48595e-05	157320	0
11	rs7108381	C	A	1.3063e-08	0.467	6303	0.13286	0.894304	1.5919e-05	-1.45179e-08	4.81005e-05	219675	0
11	rs71490044	A	G	5.9527e-09	0.0347	6303	-1.0081	0.313406	1.58431e-05	-2.38488e-07	7.66772e-05	167318	0
11	rs78579015	T	C	1.5404e-09	0.0209	6303	-2.1827	0.0290579	1.58393e-05	-3.9351e-07	0.000109841	178492	0
11	rs4755716	A	T	5.3777e-09	0.15	6303	0.60769	0.543393	1.58096e-05	2.5263e-07	7.95076e-05	193933	0
11	rs7130208	G	T	6.7653e-09	0.235	6303	-1.2547	0.209588	1.56913e-05	-2.14478e-07	7.21047e-05	177925	0
11	rs116657173	T	C	1.1469e-08	0.0139	6303	-0.4873	0.626046	1.54837e-05	-8.54118e-08	5.20447e-05	114486	0
11	rs6485480	T	C	1.0858e-08	0.204	6303	-0.80192	0.422599	1.54391e-05	-1.0405e-07	5.41507e-05	232176	0
11	rs150948549	G	C	8.8887e-09	0.0174	6303	-0.68113	0.495789	1.52256e-05	-1.51671e-07	6.09186e-05	174672	0
11	rs7928130	C	T	1.2511e-08	0.481	6303	-0.79696	0.425474	1.52147e-05	7.32961e-09	4.69273e-05	189216	0
11	rs113124492	A	T	5.548e-09	0.0259	6303	-2.0895	0.0366627	1.52058e-05	-2.33141e-07	7.5973e-05	170147	0
11	rs61883854	A	G	1.2412e-08	0.244	6303	0.41133	0.680831	1.51925e-05	2.20418e-08	4.71954e-05	156504	0
11	rs61883824	A	G	1.2286e-08	0.0532	6303	-0.79395	0.427225	1.51266e-05	2.94831e-08	4.73643e-05	103155	0
11	rs61883826	C	T	1.2392e-08	0.053	6303	-0.89554	0.370498	1.50894e-05	1.17298e-08	4.67937e-05	103807	0
11	rs11037508	G	A	1.1331e-08	0.218	6303	-3.0286	0.0024569	1.50339e-05	-7.5779e-08	5.05421e-05	92730	0
11	rs72900977	G	A	1.1109e-08	0.103	6303	-1.2539	0.209878	1.50301e-05	-8.37562e-08	5.13682e-05	242237	0
11	rs112091528	A	G	7.8091e-09	0.0131	6303	-1.2715	0.203551	1.50004e-05	-1.7257e-07	6.44434e-05	40321	0
11	rs1106640	G	A	9.037e-09	0.0484	6303	0.61165	0.540769	1.49664e-05	1.41579e-07	5.91781e-05	232400	0
11	rs10768989	G	T	4.9251e-09	0.102	6303	-0.54451	0.586091	1.49648e-05	-2.43555e-07	7.82711e-05	154408	0
11	rs74626803	C	A	1.2124e-08	0.0532	6303	-0.7851	0.432395	1.48593e-05	2.34044e-08	4.67348e-05	60409	0
11	rs12361378	C	T	1.01e-08	0.212	6303	0.065586	0.947707	1.46491e-05	-1.04773e-07	5.35374e-05	158362	0
11	rs7103639	C	T	4.9588e-09	0.102	6303	-0.50238	0.6154	1.46465e-05	-2.34664e-07	7.66565e-05	154508	0
11	rs10768958	T	G	1.1809e-08	0.478	6303	-0.57082	0.568122	1.4583e-05	3.1497e-08	4.6641e-05	191076	0
11	rs7935875	G	A	7.4725e-09	0.021	6303	1.4613	0.143933	1.43056e-05	1.63971e-07	6.28225e-05	35238	0
11	rs7115013	T	C	1.1672e-08	0.439	6303	-0.0052323	0.995825	1.43016e-05	-2.21825e-08	4.58376e-05	206236	0
11	rs748172	T	C	1.1729e-08	0.47	6303	0.23506	0.814162	1.42526e-05	-1.20204e-09	4.53841e-05	232226	0
11	rs10838112	C	T	1.1708e-08	0.481	6303	-0.80181	0.422663	1.42281e-05	2.34237e-09	4.53481e-05	193427	0
11	rs7929418	C	T	9.7294e-09	0.393	6303	-0.033409	0.973348	1.42004e-05	1.03348e-07	5.29547e-05	194109	0
11	rs748939	G	A	8.6746e-09	0.0485	6303	0.59531	0.551636	1.41918e-05	1.31577e-07	5.719e-05	230450	0
11	rs75616994	A	G	8.6584e-09	0.0479	6303	0.58034	0.561685	1.41607e-05	1.31217e-07	5.71156e-05	243602	0
11	rs7934642	A	C	1.0409e-08	0.0558	6303	-0.35227	0.724636	1.41123e-05	-7.93991e-08	4.98603e-05	159838	0
11	rs61883795	G	A	1.047e-08	0.0554	6303	-0.52806	0.597458	1.4055e-05	7.54145e-08	4.93528e-05	20263	0
11	rs10838146	T	C	6.1507e-09	0.255	6303	3.9457	7.95672e-05	1.40358e-05	1.89428e-07	6.77122e-05	38746	0
11	rs61883779	C	T	7.4229e-09	0.225	6303	-3.5692	0.000358073	1.39867e-05	-1.5749e-07	6.16001e-05	36575	0
11	rs11037477	T	C	1.1275e-08	0.338	6303	-0.061264	0.951149	1.39696e-05	-3.31132e-08	4.57952e-05	138666	0
11	rs113198638	A	G	7.9529e-09	0.0835	6303	-2.3554	0.0185028	1.39252e-05	-1.43085e-07	5.90129e-05	66114	0
11	rs61883811	C	T	1.1287e-08	0.0532	6303	-0.78586	0.43195	1.39146e-05	2.84191e-08	4.54841e-05	78917	0
11	rs12797524	A	G	1.0166e-08	0.199	6303	-0.0046981	0.996251	1.39068e-05	-8.13767e-08	4.98579e-05	179229	0
11	rs111351906	A	G	5.5082e-09	0.139	6303	1.757	0.0789178	1.38788e-05	2.01492e-07	7.02196e-05	217089	0
11	rs143423989	A	G	9.8932e-09	0.0195	6303	0.14203	0.887056	1.38775e-05	8.93919e-08	5.08056e-05	155151	0
11	rs2434481	A	G	1.1378e-08	0.342	6303	0.12875	0.897555	1.38282e-05	3.08866e-09	4.47097e-05	178718	0
11	rs61883803	T	C	1.1195e-08	0.0532	6303	-0.78516	0.43236	1.38027e-05	2.83021e-08	4.5306e-05	61588	0
11	rs2086706	C	G	1.1053e-08	0.263	6303	0.092268	0.926485	1.37998e-05	3.86182e-08	4.58502e-05	231749	0
11	rs7108755	A	G	4.2769e-09	0.107	6303	-0.54987	0.582409	1.3775e-05	-2.31207e-07	7.66241e-05	159042	0
11	rs1471672	T	G	1.0448e-08	0.399	6303	-0.32005	0.74893	1.37273e-05	-6.52293e-08	4.78921e-05	206610	0
11	rs4755712	A	T	7.5716e-09	0.386	6303	0.12063	0.903984	1.35928e-05	1.44363e-07	5.91393e-05	204270	0
11	rs4755715	G	A	1.1139e-08	0.482	6303	-0.80402	0.421385	1.35363e-05	1.88343e-09	4.42307e-05	194027	0
11	rs16937650	C	A	1.111e-08	0.0528	6303	-0.97587	0.329129	1.35187e-05	-8.52742e-09	4.42598e-05	132576	0
11	rs61883825	T	C	1.1094e-08	0.0531	6303	-0.89296	0.371879	1.35111e-05	1.0905e-08	4.42861e-05	103614	0
11	rs12277240	T	C	7.7581e-09	0.0481	6303	0.65398	0.513125	1.3432e-05	1.35874e-07	5.75801e-05	242642	0
11	rs10838145	A	G	7.4829e-09	0.234	6303	-3.5658	0.000362748	1.32747e-05	-1.38822e-07	5.80526e-05	39703	0
11	rs17599114	T	C	1.0633e-08	0.0529	6303	-0.93285	0.350897	1.29212e-05	-1.6675e-09	4.32138e-05	111408	0
11	rs116992996	T	C	1.0417e-08	0.0258	6303	0.3231	0.74662	1.29041e-05	3.04404e-08	4.40062e-05	154337	0
11	rs112117270	G	A	9.5299e-09	0.0236	6303	-0.92151	0.356784	1.27982e-05	-6.88091e-08	4.71103e-05	786	0
11	rs7936371	G	A	9.5932e-09	0.218	6303	-3.008	0.00262973	1.27722e-05	-6.56326e-08	4.67223e-05	95017	0
11	rs11037709	T	C	1.0247e-08	0.241	6303	0.046095	0.963235	1.2737e-05	-3.26065e-08	4.38642e-05	181576	0
11	rs72901001	C	T	7.0963e-09	0.132	6303	1.3901	0.164499	1.24366e-05	1.27947e-07	5.57984e-05	225655	0
11	rs34348751	A	G	8.5355e-09	0.157	6303	-2.6926	0.00708973	1.23899e-05	-8.88155e-08	4.92656e-05	114280	0
11	rs72902723	A	G	9.1983e-09	0.14	6303	0.84233	0.399603	1.23799e-05	6.72843e-08	4.64185e-05	209701	0
11	rs10768954	T	C	1.0124e-08	0.482	6303	-0.80732	0.419482	1.23024e-05	1.2435e-09	4.21654e-05	196248	0
11	rs11037593	A	G	7.0033e-09	0.0604	6303	-2.3644	0.0180593	1.22909e-05	-1.26692e-07	5.5516e-05	37594	0
11	rs1483129	A	G	9.8557e-09	0.0645	6303	0.18539	0.852923	1.20451e-05	1.55297e-08	4.19598e-05	199597	0
11	rs112768576	C	T	8.5664e-09	0.0103	6303	-0.81808	0.413312	1.19287e-05	-7.48545e-08	4.68349e-05	41245	0
11	rs61883966	T	A	9.412e-09	0.241	6303	-0.022019	0.982433	1.18683e-05	-3.88281e-08	4.29195e-05	170598	0
11	rs56240118	A	T	7.0172e-09	0.252	6303	-1.0058	0.314512	1.18448e-05	-1.15443e-07	5.32615e-05	179088	0
11	rs2862999	T	C	8.7057e-09	0.175	6303	0.28573	0.775085	1.18225e-05	-6.70134e-08	4.56977e-05	163338	0
11	rs7123509	G	C	8.5006e-09	0.0326	6303	-0.11108	0.911553	1.18098e-05	7.34772e-08	4.65161e-05	246312	0
11	rs12225730	T	C	9.6501e-09	0.0545	6303	-0.99509	0.319692	1.17897e-05	1.4736e-08	4.14984e-05	146523	0
11	rs61883829	T	C	9.6765e-09	0.0529	6303	-0.93601	0.349268	1.17593e-05	-1.94614e-09	4.12266e-05	114695	0
11	rs7121532	A	G	9.557e-09	0.469	6303	0.25107	0.80176	1.16179e-05	4.04068e-09	4.09912e-05	224006	0
11	rs61883809	G	A	9.4785e-09	0.0532	6303	-0.78589	0.431932	1.16158e-05	1.81898e-08	4.13165e-05	76324	0
11	rs16937565	G	C	6.1009e-09	0.0596	6303	1.2327	0.217688	1.15256e-05	1.3016e-07	5.5995e-05	174470	0
11	rs113708450	G	A	8.7968e-09	0.0485	6303	1.0709	0.284214	1.15181e-05	5.35122e-08	4.37386e-05	200316	0
11	rs34109632	G	A	4.2293e-09	0.0347	6303	-1.0265	0.304656	1.15096e-05	-1.75699e-07	6.59189e-05	168538	0
11	rs7121886	A	G	9.3176e-09	0.238	6303	0.12304	0.902075	1.14946e-05	-2.40263e-08	4.13675e-05	155036	0
11	rs142495191	A	G	4.4686e-09	0.119	6303	1.6066	0.108142	1.14882e-05	1.6907e-07	6.44072e-05	245594	0
11	rs72902705	G	A	6.5316e-09	0.132	6303	1.3908	0.164286	1.14535e-05	1.17925e-07	5.35655e-05	223654	0
11	rs4755714	G	A	9.4112e-09	0.482	6303	-0.8025	0.422264	1.14368e-05	1.79182e-09	4.0657e-05	194088	0
11	rs115257881	A	G	5.1408e-09	0.0203	6303	-1.5341	0.125005	1.13057e-05	-1.48039e-07	5.97678e-05	44611	0
11	rs16937674	G	A	9.2226e-09	0.0107	6303	-0.7559	0.449709	1.12758e-05	-1.50322e-08	4.06138e-05	178972	0
11	rs61883808	G	A	9.1575e-09	0.0529	6303	-0.78344	0.433369	1.12259e-05	1.78965e-08	4.06294e-05	76224	0
11	rs7111582	A	G	4.1052e-09	0.108	6303	-0.42231	0.672799	1.12236e-05	-1.71823e-07	6.52097e-05	164866	0
11	rs10466473	T	C	7.0967e-09	0.0488	6303	0.54342	0.586841	1.11868e-05	9.70203e-08	4.95782e-05	204486	0
11	rs11606444	A	G	8.1149e-09	0.0165	6303	0.13791	0.890312	1.11676e-05	6.69801e-08	4.48946e-05	185193	0
11	rs10838193	A	G	6.9022e-09	0.326	6303	0.5562	0.578074	1.11625e-05	1.01463e-07	5.0352e-05	169664	0
11	rs12800492	A	G	7.6318e-09	0.157	6303	-2.6929	0.00708335	1.11421e-05	-8.11529e-08	4.69168e-05	109295	0
11	rs7941170	A	G	4.8046e-09	0.2	6303	-3.3919	0.000694098	1.10706e-05	-1.50549e-07	6.03913e-05	33489	0
11	rs11037574	A	G	3.1707e-09	0.0585	6303	-2.9102	0.00361198	1.10378e-05	-1.92512e-07	7.03751e-05	2145	0
11	rs12277553	A	G	8.3346e-09	0.112	6303	0.85988	0.389855	1.09532e-05	5.21271e-08	4.2789e-05	191770	0
11	rs11606175	T	G	6.2071e-09	0.132	6303	1.3901	0.164499	1.08782e-05	1.11914e-07	5.21856e-05	225361	0
11	rs72894407	T	C	6.0582e-09	0.0605	6303	-2.3898	0.0168575	1.08597e-05	-1.15117e-07	5.28166e-05	88828	0
11	rs35665367	T	C	6.8015e-09	0.234	6303	-3.453	0.000554389	1.08556e-05	-9.63724e-08	4.92375e-05	48462	0
11	rs7102615	T	C	6.843e-09	0.0212	6303	-1.2264	0.220048	1.08395e-05	-9.48819e-08	4.89582e-05	72998	0
11	rs74691353	C	A	5.097e-09	0.0203	6303	-1.4978	0.134185	1.07988e-05	-1.36882e-07	5.74069e-05	53398	0
11	rs7925031	A	G	5.7535e-09	0.225	6303	-3.5644	0.000364689	1.07947e-05	-1.20952e-07	5.39926e-05	37576	0
11	rs10838199	G	A	7.1025e-09	0.343	6303	0.72354	0.469348	1.07713e-05	8.61985e-08	4.73956e-05	201143	0
11	rs117123619	T	C	3.6162e-09	0.0284	6303	0.22076	0.825279	1.07282e-05	1.72311e-07	6.57104e-05	100840	0
11	rs5010401	G	T	8.0507e-09	0.112	6303	0.29176	0.77047	1.06663e-05	5.33234e-08	4.25198e-05	146164	0
11	rs61883849	T	C	8.7234e-09	0.0527	6303	-0.9514	0.341401	1.06044e-05	-3.63727e-09	3.9162e-05	141548	0
11	rs2460129	T	A	8.6727e-09	0.342	6303	0.12738	0.89864	1.054e-05	2.18765e-09	3.90329e-05	182069	0
11	rs56160150	C	A	7.7868e-09	0.16	6303	-2.5484	0.0108218	1.04843e-05	-5.70903e-08	4.2731e-05	120851	0
11	rs34319180	T	C	3.5285e-09	0.0349	6303	-1.0921	0.274789	1.0422e-05	-1.66981e-07	6.46636e-05	167563	0
11	rs2863001	A	G	3.4268e-09	0.059	6303	2.8368	0.00455681	1.03525e-05	1.67959e-07	6.49688e-05	4366	0
11	rs2902379	A	G	3.424e-09	0.059	6303	2.8368	0.00455681	1.0344e-05	1.67821e-07	6.49423e-05	4296	0
11	rs61883778	T	C	5.5257e-09	0.226	6303	-3.5851	0.000336949	1.03338e-05	-1.15357e-07	5.2736e-05	38373	0
11	rs11602173	C	T	5.9579e-09	0.132	6303	1.3528	0.17612	1.0254e-05	1.02849e-07	5.01334e-05	246407	0
11	rs139948629	G	A	8.3257e-09	0.0127	6303	0.66426	0.506524	1.02404e-05	-1.9179e-08	3.89324e-05	199939	0
11	rs11037498	G	T	6.703e-09	0.157	6303	-2.7494	0.00597045	1.01271e-05	-8.03496e-08	4.58361e-05	100523	0
11	rs11037491	T	G	6.8059e-09	0.157	6303	-2.7232	0.00646529	1.01168e-05	-7.72158e-08	4.52913e-05	110810	0
11	rs12807283	A	G	7.0796e-09	0.235	6303	-3.2738	0.00106112	1.00597e-05	-6.76475e-08	4.3688e-05	73291	0
11	rs61883830	A	G	8.1913e-09	0.0542	6303	-0.80218	0.422449	1.00191e-05	1.38071e-08	3.82997e-05	115613	0
11	rs61883780	T	C	5.7472e-09	0.207	6303	-3.1965	0.00139106	9.98309e-06	-1.01452e-07	4.97355e-05	34727	0
11	rs17598199	A	G	8.1046e-09	0.053	6303	-0.78179	0.434338	9.93724e-06	1.60313e-08	3.82344e-05	57174	0
11	rs56142926	G	A	5.7822e-09	0.223	6303	0.92446	0.355247	9.92742e-06	9.92255e-08	4.92579e-05	193726	0
11	rs11604841	T	C	7.9675e-09	0.264	6303	0.038709	0.969122	9.84217e-06	2.1462e-08	3.83284e-05	227888	0
11	rs114896476	T	C	7.3905e-09	0.101	6303	-1.73	0.0836303	9.7985e-06	-4.91848e-08	4.0778e-05	4761	0
11	rs72902711	A	G	5.0594e-09	0.132	6303	1.5016	0.1332	9.77239e-06	1.13101e-07	5.21647e-05	221909	0
11	rs12792780	C	T	7.3221e-09	0.139	6303	0.8082	0.418975	9.71514e-06	4.89769e-08	4.06302e-05	201449	0
11	rs10838113	G	C	7.9368e-09	0.482	6303	-0.70986	0.477791	9.69448e-06	1.18778e-08	3.76228e-05	193203	0
11	rs2009537	G	A	7.6441e-09	0.0521	6303	0.050705	0.959561	9.58021e-06	2.86353e-08	3.83406e-05	217088	0
11	rs11037519	T	C	7.2475e-09	0.233	6303	-3.1188	0.00181589	9.49355e-06	-4.42299e-08	3.97238e-05	85484	0
11	rs7104153	C	G	5.367e-09	0.132	6303	1.3894	0.164711	9.40049e-06	9.66358e-08	4.84957e-05	228062	0
11	rs61884796	G	A	4.8674e-09	0.205	6303	1.1479	0.25101	9.3767e-06	1.08212e-07	5.10275e-05	206244	0
11	rs12360559	C	T	7.5655e-09	0.0819	6303	2.4284	0.0151656	9.36493e-06	2.16555e-08	3.74689e-05	105494	0
11	rs80294529	C	T	4.1721e-09	0.0203	6303	-1.5534	0.120328	9.36382e-06	-1.24695e-07	5.48967e-05	46847	0
11	rs1115491	G	T	7.609e-09	0.467	6303	0.20827	0.835018	9.25289e-06	-4.31281e-09	3.6594e-05	228904	0
11	rs76061579	A	T	3.9132e-09	0.0201	6303	-1.5948	0.110757	9.18491e-06	-1.26697e-07	5.5452e-05	44824	0
11	rs61884803	T	C	3.0605e-09	0.223	6303	1.5853	0.112898	9.16357e-06	1.47939e-07	6.09305e-05	177638	0
11	rs72902709	T	A	5.2094e-09	0.132	6303	1.3909	0.164256	9.1357e-06	9.40717e-08	4.78418e-05	223423	0
11	rs115736263	T	C	7.4165e-09	0.0532	6303	-0.78643	0.431616	9.0882e-06	1.41752e-08	3.65434e-05	87061	0
11	rs117721638	G	A	7.2572e-09	0.062	6303	-0.11887	0.905378	8.9702e-06	-1.99192e-08	3.66127e-05	193468	0
11	rs10838123	G	C	7.2826e-09	0.476	6303	0.57551	0.564946	8.8512e-06	2.19124e-09	3.57716e-05	176784	0
11	rs7946159	T	C	6.3995e-09	0.27	6303	3.9949	6.47216e-05	8.84626e-06	5.42454e-08	7.28377e-05	44749	0
11	rs12796083	A	G	5.2615e-09	0.156	6303	-3.0172	0.00255121	8.81993e-06	-8.50516e-08	4.57681e-05	93371	0
11	rs7938892	A	G	3.2428e-09	0.0916	6303	-1.0512	0.293167	8.75509e-06	-1.32989e-07	5.73171e-05	153557	0
11	rs12798630	C	G	6.4751e-09	0.329	6303	0.46124	0.644626	8.5295e-06	4.11965e-08	3.78358e-05	157122	0
11	rs56311487	G	A	5.3642e-09	0.0212	6303	-1.2256	0.220349	8.49226e-06	-7.42577e-08	4.33187e-05	72311	0
11	rs145861181	T	C	3.1587e-09	0.0199	6303	-1.6382	0.10138	8.48299e-06	-1.28428e-07	5.63042e-05	92983	0
11	rs72906858	T	C	4.8757e-09	0.046	6303	-2.0601	0.039389	8.29388e-06	-8.17799e-08	4.4776e-05	33648	0
11	rs11037578	G	A	4.7127e-09	0.105	6303	3.4851	0.000491953	8.26282e-06	8.54601e-08	4.58613e-05	8749	0
11	rs12363815	T	G	6.0987e-09	0.159	6303	-2.5643	0.0103384	8.25013e-06	-4.59433e-08	3.80534e-05	97313	0
11	rs11037538	G	C	6.1262e-09	0.221	6303	-3.0893	0.00200629	8.16947e-06	-4.23486e-08	3.74179e-05	54718	0
11	rs11037469	A	G	6.131e-09	0.329	6303	0.46476	0.642103	8.08724e-06	3.93888e-08	3.68851e-05	157377	0
11	rs7939040	C	G	6.0847e-09	0.0577	6303	-0.33524	0.737444	8.07077e-06	-4.06139e-08	3.70225e-05	153716	0
11	rs76064064	G	A	5.8689e-09	0.112	6303	0.35187	0.724936	7.97222e-06	4.52446e-08	3.75342e-05	155639	0
11	rs7935719	C	T	5.9051e-09	0.14	6303	0.84303	0.399212	7.84585e-06	3.98626e-08	3.65556e-05	210302	0
11	rs61883850	A	G	6.403e-09	0.0518	6303	-0.97807	0.32804	7.79189e-06	-5.06933e-09	3.36048e-05	150618	0
11	rs116164974	A	T	6.2266e-09	0.053	6303	-0.72099	0.470916	7.71541e-06	1.83336e-08	3.40367e-05	26876	0
11	rs1115492	G	A	4.4767e-09	0.132	6303	1.3838	0.16642	7.51192e-06	7.25514e-08	4.22639e-05	228801	0
11	rs112942961	T	C	5.4233e-09	0.0237	6303	-0.94944	0.342397	7.37369e-06	-4.20197e-08	3.61248e-05	3370	0
11	rs61883802	T	C	5.9803e-09	0.053	6303	-0.78206	0.434179	7.33233e-06	1.18061e-08	3.28418e-05	59478	0
11	rs76236406	G	C	4.1353e-09	0.0949	6303	-0.34994	0.726384	7.27461e-06	-7.52242e-08	4.27679e-05	165570	0
11	rs11037500	G	C	4.8351e-09	0.157	6303	-2.7392	0.00615889	7.25842e-06	-5.67365e-08	3.86314e-05	99925	0
11	rs11037462	T	G	4.0428e-09	0.0481	6303	1.4793	0.13906	7.24998e-06	7.68933e-08	4.31648e-05	181998	0
11	rs12795311	C	T	5.142e-09	0.217	6303	-3.1381	0.00170047	7.24647e-06	-4.74285e-08	3.68458e-05	94218	0
11	rs55931860	C	A	4.1135e-09	0.132	6303	1.3893	0.164742	7.20435e-06	7.40515e-08	4.24527e-05	228214	0
11	rs12801186	G	C	4.9769e-09	0.157	6303	-2.6766	0.00743734	7.15945e-06	-5.00024e-08	3.71997e-05	108749	0
11	rs80229091	T	C	4.7554e-09	0.11	6303	0.56535	0.571836	7.15885e-06	5.63287e-08	3.84411e-05	162581	0
11	rs149525164	A	G	5.5437e-09	0.0236	6303	-0.767	0.443082	7.04428e-06	-2.53197e-08	3.3301e-05	6860	0
11	rs2434467	C	T	5.7594e-09	0.355	6303	-0.033874	0.972978	7.00599e-06	3.91437e-09	3.18529e-05	171245	0
11	rs9783290	T	C	5.5802e-09	0.22	6303	-2.8898	0.00385487	6.96601e-06	-1.94461e-08	3.25721e-05	69475	0
11	rs7935791	T	C	9.8059e-10	0.0989	6303	3.1387	0.00169699	6.94714e-06	1.56822e-07	6.74089e-05	171041	0
11	rs11037464	T	C	5.6822e-09	0.478	6303	0.55798	0.576858	6.90563e-06	1.41674e-09	3.15944e-05	177260	0
11	rs9783294	C	T	5.4653e-09	0.249	6303	0.078842	0.937158	6.86828e-06	-2.14163e-08	3.25468e-05	152539	0
11	rs16937676	G	A	5.5995e-09	0.0107	6303	-0.75585	0.449739	6.84606e-06	-9.12282e-09	3.16459e-05	179143	0
11	rs61883810	A	G	5.5721e-09	0.0532	6303	-0.78589	0.431932	6.82853e-06	1.06932e-08	3.16784e-05	76525	0
11	rs12807559	T	C	5.3857e-09	0.22	6303	-2.9013	0.00371618	6.74083e-06	-1.971e-08	3.21208e-05	72967	0
11	rs7111355	A	G	4.1752e-09	0.165	6303	0.012699	0.989868	6.44018e-06	-5.34736e-08	3.70763e-05	164737	0
11	rs11602193	G	A	3.6513e-09	0.132	6303	1.3927	0.163711	6.41275e-06	6.61662e-08	4.01171e-05	220200	0
11	rs10838126	A	C	5.087e-09	0.335	6303	0.31092	0.755861	6.40799e-06	2.06709e-08	3.15068e-05	162138	0
11	rs61884826	G	A	5.0435e-09	0.0601	6303	-0.83407	0.404242	6.35319e-06	2.0494e-08	3.13718e-05	99204	0
11	rs58545526	T	C	4.9761e-09	0.0632	6303	-0.23496	0.81424	6.31763e-06	-2.24894e-08	3.15119e-05	187186	0
11	rs61883823	C	A	5.1046e-09	0.0532	6303	-0.7937	0.42737	6.24969e-06	9.22378e-09	3.02777e-05	99578	0
11	rs56219400	G	A	4.5842e-09	0.221	6303	-3.1391	0.00169468	6.24725e-06	-3.5965e-08	3.33143e-05	48768	0
11	rs10838122	C	T	5.1073e-09	0.475	6303	0.58082	0.561362	6.21076e-06	2.91046e-09	2.99811e-05	176940	0
11	rs72906850	T	A	3.3028e-09	0.159	6303	-3.1685	0.00153228	6.09242e-06	-6.69173e-08	4.01921e-05	35908	0
11	rs7118728	A	G	4.982e-09	0.0621	6303	-0.028961	0.976896	6.08319e-06	-7.19896e-09	2.97924e-05	199770	0
11	rs11037628	A	G	4.3174e-09	0.0659	6303	-0.56093	0.574845	6.0074e-06	3.75917e-08	3.32166e-05	70942	0
11	rs117134352	T	C	4.6604e-09	0.0272	6303	-0.65395	0.513144	5.95215e-06	2.25807e-08	3.07538e-05	141076	0
11	rs74956961	A	G	3.6704e-09	0.0488	6303	0.57623	0.56446	5.92164e-06	5.35981e-08	3.66176e-05	210270	0
11	rs11037530	C	G	4.4943e-09	0.22	6303	-2.9018	0.00371025	5.6258e-06	-1.64821e-08	2.93474e-05	71680	0
11	rs80194680	T	G	4.5592e-10	0.0861	6303	-1.9187	0.0550223	5.61541e-06	-1.45285e-07	6.76042e-05	185555	0
11	rs11037532	C	T	4.1634e-09	0.233	6303	-3.1587	0.00158475	5.59617e-06	-3.02198e-08	3.11752e-05	70790	0
11	rs2902373	T	C	4.1675e-09	0.218	6303	-3.0785	0.00208046	5.58921e-06	-2.98471e-08	3.1098e-05	90793	0
11	rs17598687	C	A	4.5562e-09	0.0529	6303	-0.79217	0.428262	5.57928e-06	8.3328e-09	2.86128e-05	93632	0
11	rs4755198	G	T	4.4301e-09	0.0565	6303	2.2795	0.0226374	5.38526e-06	-1.7478e-09	2.79098e-05	155157	0
11	rs112769305	A	C	2.9971e-09	0.0126	6303	-1.1927	0.232987	5.37065e-06	-5.69056e-08	3.71355e-05	73302	0
11	rs7105746	G	A	3.4248e-09	0.212	6303	-3.2871	0.00101225	5.34108e-06	-4.53579e-08	3.40152e-05	36772	0
11	rs11037463	A	C	4.3031e-09	0.231	6303	-0.33703	0.736094	5.31663e-06	-1.16631e-08	2.81758e-05	178170	0
11	rs78214132	C	T	4.2114e-09	0.0846	6303	-1.2725	0.203196	5.2428e-06	-1.38679e-08	2.81834e-05	116013	0
11	rs2434475	T	C	1.8721e-09	0.108	6303	-0.4285	0.668287	5.15728e-06	-7.93212e-08	4.43312e-05	168499	0
11	rs77341890	T	C	2.5837e-09	0.0486	6303	-0.63905	0.52279	4.80792e-06	-5.33603e-08	3.58747e-05	177823	0
11	rs11037453	C	T	3.6358e-09	0.0572	6303	0.41184	0.680457	4.68851e-06	1.94315e-08	2.75328e-05	206694	0
11	rs61884798	T	C	2.4456e-09	0.205	6303	1.1744	0.240235	4.599e-06	5.1667e-08	3.5285e-05	201137	0
11	rs140939907	A	G	3.3778e-09	0.155	6303	-1.7712	0.0765274	4.56258e-06	2.51341e-08	2.83025e-05	3322	0
11	rs2863000	C	T	3.2205e-09	0.138	6303	0.13705	0.890991	4.50361e-06	-2.86975e-08	2.88733e-05	158009	0
11	rs11037466	G	A	2.3234e-09	0.206	6303	1.3652	0.17219	4.44196e-06	5.08376e-08	3.49817e-05	174429	0
11	rs147309375	T	C	3.5742e-09	0.0531	6303	-0.80066	0.423329	4.37249e-06	6.10226e-09	2.53056e-05	70135	0
11	rs35566642	C	T	1.555e-09	0.0347	6303	-1.0264	0.304703	4.23127e-06	-6.4587e-08	3.99664e-05	168917	0
11	rs12794461	A	C	2.481e-09	0.159	6303	-3.1124	0.00185573	4.19591e-06	-4.10144e-08	3.17373e-05	44652	0
11	rs115598335	G	A	1.7848e-09	0.0206	6303	-1.4835	0.137942	4.16381e-06	-5.71697e-08	3.72377e-05	94140	0
11	rs57654170	G	C	3.3671e-09	0.062	6303	-0.10573	0.915797	4.15252e-06	-8.59163e-09	2.48565e-05	194864	0
11	rs12365528	C	A	3.1226e-09	0.0796	6303	-1.8873	0.05912	4.14375e-06	-2.09074e-08	2.65385e-05	99737	0
11	rs7114461	C	G	3.0133e-09	0.214	6303	-0.57619	0.564487	4.13683e-06	-2.45686e-08	2.72711e-05	177924	0
11	rs72906842	C	G	2.3136e-09	0.159	6303	-3.1522	0.00162045	4.12047e-06	-4.33128e-08	3.2415e-05	38079	0
11	rs72902727	T	C	2.8789e-09	0.101	6303	-1.346	0.178303	4.1009e-06	-2.77948e-08	2.79463e-05	207007	0
11	rs10838124	C	T	2.1991e-09	0.152	6303	0.36083	0.718227	4.01815e-06	4.3629e-08	3.24711e-05	174246	0
11	rs149173515	T	A	2.5808e-09	0.0826	6303	3.0189	0.00253694	3.82733e-06	2.90578e-08	2.7838e-05	15802	0
11	rs11037539	C	A	2.8217e-09	0.221	6303	-3.0852	0.00203415	3.79785e-06	-2.06451e-08	2.5711e-05	54137	0
11	rs11037454	A	G	2.3334e-09	0.0493	6303	0.54784	0.583802	3.68953e-06	3.21865e-08	2.85298e-05	204910	0
11	rs61883827	T	C	2.9591e-09	0.0529	6303	-0.90918	0.363255	3.59595e-06	5.17628e-10	2.27973e-05	108100	0
11	rs57064424	C	T	2.6378e-09	0.201	6303	-0.24288	0.808098	3.50153e-06	-1.7699e-08	2.4402e-05	170277	0
11	rs7114074	C	T	1.9299e-09	0.0481	6303	1.4794	0.139033	3.4612e-06	3.67134e-08	2.9826e-05	179903	0
11	rs72902770	T	C	1.7837e-09	0.126	6303	1.2453	0.213021	3.40979e-06	3.90201e-08	3.06475e-05	193174	0
11	rs598097	A	T	1.7115e-09	0.266	6303	-0.96495	0.33457	3.39875e-06	-4.04951e-08	3.1203e-05	249535	0
11	rs16937562	T	C	1.7453e-09	0.0481	6303	1.4914	0.135857	3.16228e-06	3.39803e-08	2.86724e-05	176838	0
11	rs17596638	T	C	2.5424e-09	0.0532	6303	-0.83365	0.404478	3.09324e-06	1.86417e-09	2.11688e-05	36529	0
11	rs10838121	G	A	2.3721e-09	0.253	6303	-0.61879	0.536055	3.02306e-06	1.12175e-08	2.18742e-05	178286	0
11	rs34857458	A	G	2.1865e-09	0.2	6303	-0.013782	0.989004	3.0039e-06	-1.78923e-08	2.32521e-05	171340	0
11	rs113542584	A	G	1.5992e-09	0.0126	6303	-1.1973	0.23119	2.87688e-06	-3.06351e-08	2.72388e-05	78973	0
11	rs78599827	G	A	2.237e-09	0.0629	6303	-0.23205	0.816499	2.83775e-06	-1.00065e-08	2.11036e-05	186185	0
11	rs61884825	A	G	1.8336e-09	0.0811	6303	-1.3162	0.188107	2.26911e-06	-5.2119e-09	1.84357e-05	108379	0
11	rs11037543	G	A	1.446e-09	0.0852	6303	3.0715	0.00212986	2.19074e-06	1.7503e-08	2.13829e-05	48245	0
11	rs72910255	T	C	1.6771e-09	0.125	6303	0.34924	0.726909	2.03792e-06	1.02612e-10	1.7161e-05	249468	0
11	rs12365379	C	T	1.4336e-09	0.157	6303	-2.619	0.00881879	2.03525e-06	-1.36475e-08	1.96373e-05	97312	0
11	rs11037467	T	C	1.039e-09	0.23	6303	1.52	0.128511	1.72083e-06	1.62803e-08	2.00673e-05	173794	0
11	rs77447564	T	G	1.0196e-09	0.11	6303	0.31661	0.75154	1.35602e-06	6.92703e-09	1.52099e-05	161726	0
11	rs112568798	A	C	6.9338e-10	0.0129	6303	-1.2333	0.217464	1.28687e-06	-1.42378e-08	1.85334e-05	37374	0
11	rs2460119	C	T	4.5506e-10	0.107	6303	-0.4472	0.654731	1.28293e-06	-2.00087e-08	2.23036e-05	171455	0
11	rs77277587	T	C	8.4734e-10	0.11	6303	0.3141	0.753445	1.12577e-06	5.71825e-09	1.38466e-05	161960	0
11	rs138916220	T	C	4.3555e-10	0.0197	6303	-1.5432	0.122782	1.04724e-06	-1.47077e-08	1.89181e-05	93546	0
11	rs900467	T	C	8.0831e-10	0.105	6303	0.22136	0.824812	1.0454e-06	4.43812e-09	1.3035e-05	173380	0
11	rs72904711	T	C	3.5793e-10	0.0996	6303	-1.1203	0.262586	4.76404e-07	-2.4442e-09	9.02131e-06	176125	0
PIP= posterior inclusion probabilities
SNPs were ranked based on their PIP values, with an indicator denoting inclusion in the 95% credible set (1 = included; 0 = not included). The candidate functional SNP is evidenced in yellow.

## Sheet: Table S4
Table S4. Genetic association of rs2863002 in an Italian validation cohort of neuroblastoma cases and controls.
		Healty controls (N=2032)		NB cases (N=607)
	rs2863002	N	%	N	%	^P-value	OR (95% CI)
Genotype	TT	836	41.1	240	35.8
	TC	951	46.8	303	45.2
	CC	245	12.1	127	19
Allele	T	2623	64.5	783	58.4
	C	1441	35.5	557	41.6	6.51x10-4	1.28 (1.11-1.48)
N: number; OR: odd ratio; CI: confidence interval.

## Sheet: Table S5
Table S5. Clinical characteristics of neuroblastoma patients from the Italian validation cohort.
	N	%*
Sex
Male	368	54.9254
Female	292	43.5821
Unknown	10	1.49254
Age
<18 months	308	45.9701
>18 months	344	51.3433
Unknown	18	2.68657
INSS Stage
Stage 1-2-3-4s	331	49.403
Stage 4	287	42.8358
Unknown	52	7.76119
MYCN status
Non Amplified	426	63.5821
MYCN Amplified	122	18.209
MYCN gain	33	4.92537
Unknown	89	13.2836
* % values are calculated on total n=670 NB patients

## Sheet: Table S6
Table S6. Significantly enriched TF motifs covering rs2863002 genomic position at chr11p11.2.
rank	target	id	raw score	p value	- Log10(p)	order	matched ChIP
1	CUX1	Hsapiens-jolma2013-CUX1-3	62.8352	0.000723746	3.14041	69	0
2	CUX2	Hsapiens-jolma2013-CUX2-2	47.053	0.00088278	3.05415	68	0
3	XBP1	M6536_1,02	51.0985	0.00140897	2.8511	67	0
4	ASPSCR1	ASPSCR1	17.8988	0.00141847	2.84818	66	0
5	MYF6	M6353_1,02	56.8237	0.00249499	2.60293	65	0
6	USF2	M6531_1,02	51.8515	0.00276278	2.55865	64	0
7	PBX1	PBX1	25.2819	0.00322544	2.49141	63	0
9	HIF1A	M6275_1,02	4.67131	0.00472913	2.32522	62	0
11	PAX3	Hsapiens-jolma2013-PAX3	7.4204	0.00610927	2.21401	61	0
12	PAX7	Hsapiens-jolma2013-PAX7	19.7012	0.00637929	2.19523	60	0
13	MAFG	M6333_1,02	17.6164	0.00652654	2.18532	59	0
14	HHAT	HHAT	9.25549	0.00806526	2.09338	58	0
15	SCAND2P	SCAND2	18.0366	0.00891762	2.04975	57	0
16	GATA3	GATA3	6.79891	0.0093025	2.0314	56	1
17	HMGA1	M6279_1,02	10.5407	0.00970056	2.0132	55	0
18	PAX7	Hsapiens-jolma2013-PAX7-2	1.94978	0.00976861	2.01017	54	0
21	MAX	M6335_1,02	7.54645	0.012049	1.91905	52	0
22	PRKRIR	PRKRIR	20.3975	0.0122456	1.91202	51	0
23	TBPL1	TBPL1	11.7601	0.0126882	1.8966	50	0
25	ONECUT1	Hsapiens-jolma2013-ONECUT1-2	0.611679	0.0142438	1.84637	49	0
27	MYC	M6351_1,02	5.99183	0.0166307	1.77909	48	0
28	ONECUT1	Hsapiens-jolma2013-ONECUT1	1.93279	0.0178041	1.74948	47	0
31	LHX6	Hsapiens-jolma2013-LHX6-3	0.324549	0.0182494	1.73875	46	0
32	USF1	M5943_1,02	2.19381	0.0184883	1.7331	45	0
33	LHX6	Hsapiens-jolma2013-LHX6	5.65274	0.0192997	1.71445	44	0
34	WISP2	WISP2	5.49915	0.0206468	1.68515	43	0
35	HSFY2	Hsapiens-jolma2013-HSFY2	1.87581	0.0208587	1.68071	42	0
36	JUN	M4608_1,02	19.3343	0.0209252	1.67933	41	0
37	HNRNPC	HNRPC	12.3534	0.0209304	1.67922	40	0
39	MAX	M4465_1,02	5.46065	0.0210018	1.67774	39	0
40	SOX13	SOX13	10.9309	0.021062	1.6765	38	0
41	HOXA1	Hsapiens-jolma2013-HOXA1	7.56194	0.021168	1.67432	37	0
42	MAFK	M5611_1,02	11.1837	0.0225654	1.64656	36	0
43	TFAP4	M5927_1,02	2.16144	0.0225776	1.64632	35	0
44	HEY2	M6273_1,02	13.3272	0.0240016	1.61976	34	0
45	TFAP2B	M6144_1,02	3.24921	0.0241466	1.61714	33	0
46	VENTX	Hsapiens-jolma2013-VENTX	8.48368	0.0241723	1.61668	32	0
47	SOD1	SOD1	4.96616	0.0244711	1.61135	31	0
48	LMX1A	Hsapiens-jolma2013-LMX1A	8.89804	0.0251561	1.59936	30	0
49	ONECUT2	Hsapiens-jolma2013-ONECUT2	1.34337	0.025559	1.59246	29	0
50	AHR	M6139_1,02	4.78639	0.0260909	1.58351	28	0
51	HSFY2	Hsapiens-jolma2013-HSFY2-3	1.40167	0.026469	1.57726	27	0
52	GATA3	Hsapiens-jolma2013-GATA3	4.81594	0.0267043	1.57342	26	1
53	ZSWIM1	ZSWIM1	9.29834	0.0271177	1.56675	25	0
54	MIXL1	Hsapiens-jolma2013-MIXL1	6.27261	0.0277817	1.55624	24	0
55	EN2	Hsapiens-jolma2013-EN2	6.17005	0.0303571	1.51774	23	0
56	TFAP2C	M5920_1,02	2.59544	0.0327625	1.48462	22	0
58	NMRAL1	NMRAL1	5.04531	0.0343409	1.46419	21	0
59	MAF	M6332_1,02	4.40376	0.0345253	1.46186	20	0
60	GATA5	Hsapiens-jolma2013-GATA5	4.37936	0.0346646	1.46011	19	0
61	TFAP2C	M5922_1,02	3.0046	0.0347449	1.45911	18	0
62	UNCX	Hsapiens-jolma2013-UNCX-2	5.34909	0.0352466	1.45288	17	0
63	GATA2	GATA2	2.25917	0.0363097	1.43998	16	0
64	ARID3A	M6147_1,02	1.8443	0.0367436	1.43482	15	0
65	ARNT	M6151_1,02	3.71888	0.0378393	1.42206	14	0
66	GATA4	Hsapiens-jolma2013-GATA4	3.8462	0.0378684	1.42172	13	0
68	SRY	SRY	8.10168	0.0387431	1.41181	12	0
69	KIF22	KIF22	3.47678	0.0404654	1.39292	11	0
70	TFEB	M6518_1,02	4.55408	0.0409755	1.38748	10	0
71	ENO1	ENO1	7.90338	0.040978	1.38745	9	0
72	ARID3A	M6148_1,02	2.53865	0.0415515	1.38141	8	0
74	RBBP9	RBBP9	6.77578	0.0448792	1.34795	7	0
76	PDX1	Hsapiens-jolma2013-PDX1	1.34976	0.0461576	1.33576	6	0
77	ONECUT3	Hsapiens-jolma2013-ONECUT3	0.558065	0.0465872	1.33173	5	0
78	GATA3	Hsapiens-jolma2013-GATA3-2	3.2762	0.0467997	1.32976	4	1
79	PRRX1	Hsapiens-jolma2013-PRRX1	4.16412	0.0473324	1.32484	3	0
80	LHX6	Hsapiens-jolma2013-LHX6-2	0.00278497	0.0485899	1.31345	2	0
82	ARNT2	M6150_1,02	3.13626	0.0499057	1.30185	1	0

## Sheet: Table S7
Table S7. TF binding motifs gained or disrupted by rs2863002 alleles obtained by FABIAN tool.
(rs2863002)chr11:43714768T>C.3
TF id	FABIAN score*
FGF19	0.6851
TCEAL6	0.5617
UGP2	0.4085
PRDX5	0.404
PLG	0.4039
TMSB4XP8	0.3759
RPS6KA5	0.3738
ZNF671	0.3711
TAGLN2	0.371
BAX	0.3417
SNAI1	0.3376
SMPX	0.3369
NDF2	0.3314
ZEB1	0.3172
TCF4	0.317
MESP1	0.3133
HTF4	0.3076
ING3	0.3068
SNAI2	0.2853
TCF12	0.2789
MYOD1	0.2787
HES1	0.2758
SNAI3	0.2727
ADARB1	0.2693
MEIS1	0.2662
ASCL1	0.2619
PIR	0.2579
GPD1	0.2574
HES6	0.2573
ITF2	0.2566
ASCL2	0.2505
ARFGAP1	0.2498
SMAP2	0.2474
MYF5	0.2426
PEBB	0.2418
CERS4	0.2411
ZBTB7A	0.2379
ATF6A	0.237
MEIS3	0.237
ZNF354C	0.2367
RUNX1	0.2356
ID4	0.2339
ATF1	0.2314
TCF3	0.2306
OSR2	0.2296
ATOH1	0.2289
BHLHB2	0.228
EIF5A2	0.2268
MBD2	0.2268
OSR1	0.2248
HAND1	0.2237
FIGLA	0.2218
MEIS2	0.2217
ATOH7	0.2213
BHLHB3	0.2206
BHE40	0.2199
ATF6	0.2172
TIMM8A	0.2157
TFE2	0.215
BHA15	0.2085
BHLHE40	0.2083
PGR	0.2066
MECP2	0.2026
NDF1	0.2009
HEY2	0.1976
MYOG	0.1958
TFEC	0.1957
HEY1	0.1945
MYF6	0.184
PTF1A	0.1793
GRHL2	0.1777
TGIF2LX	0.1761
ZBTB26	0.176
TFCP2	0.1752
HES2	0.1743
NEUROD1	0.1732
TGIF2	0.1695
TRIM21	0.1694
CR3L2	0.1683
PURG	0.1667
PSMC2	0.1655
XBP1	0.1592
ERR2	0.159
NHLH1	0.1582
HES5	0.1581
ZBTB7C	0.1578
CREB1	0.1569
MAFA	0.1557
MITF	0.1555
PRGR	0.1544
HES7	0.1542
ZFP57	0.1519
BHLHE41	0.1517
TGIF1	0.1481
ZHX3	0.1476
TRP73	0.1475
ZBT18	0.1461
CREB3	0.1459
FERD3L	0.1452
PKNOX1	0.1442
RUNX3	0.1441
MSC	0.1436
TGIF2LY	0.1429
BMAL1	0.1425
SEMA4A	0.1402
SOHLH2	0.1397
ZNF93	0.1385
CREB3L4	0.1371
PKNOX2	0.1358
TFEB	0.1358
MNT	0.1353
ATF2	0.1351
BRCA1	0.1336
TFE3	0.1314
SPAG7	0.1312
ETV1	0.131
AP2B	0.1309
CREB5	0.1305
ESRRB	0.1292
THB	0.1291
TP63	0.1287
ZCCHC17	0.1276
GRHL1	0.1263
NAP1L1	0.1257
TP53	0.1256
GABPA	0.1252
NFE2L2	0.1247
ATF7	0.1229
GCR	0.1229
MRPL2	0.1227
ZFP3	0.1192
CBFB	0.1184
THA	0.1184
HINFP	0.1181
ZN335	0.1181
P73	0.1178
CLOCK	0.1172
ZNF708	0.1171
RAD21	0.1169
BCL11A	0.1168
MAX	0.1168
NHLH2	0.1167
RUNX2	0.1165
USF1	0.1159
ELK4	0.115
NR4A3	0.115
P63	0.1144
ERR3	0.1131
ERR1	0.1123
ZSCAN29	0.1119
PML	0.1112
ESRRA	0.1096
TRIM69	0.1082
SMC3	0.1069
LYL1	0.1067
NR5A1	0.1063
TP73	0.1057
SCRT1	0.1029
GFI1	0.1024
MYCN	0.102
TRP53	0.101
NR2F2	0.1009
DLX2	-0.104
ARI5B	-0.1041
SOX11	-0.1064
BARH2	-0.1067
TRPS1	-0.1123
HSFY2	-0.1132
HMGA2	-0.1145
SOX18	-0.1167
MYNN	-0.1193
SIX3	-0.123
SP9	-0.1234
PRD14	-0.1275
GCM2	-0.1286
SOX5	-0.1301
SALL4	-0.1338
RBPJ	-0.1351
SOX17	-0.1364
GATA2	-0.139
HOMEZ	-0.1393
BHE22	-0.1678
ZNF784	-0.1728
UBE2V1	-0.1739
GATA4	-0.1825
BARH1	-0.1996
PDCD11	-0.2026
KDM5A	-0.2053
ZN784	-0.2081
ZNF205	-0.2272
TSC22D4	-0.2277
AVEN	-0.2431
GATA5	-0.2469
SOX30	-0.2607
ENO1	-0.2839
GATA3	-0.2889
ZNF706	-0.3254
PRNP	-0.3891
CBFA2T2	-0.4026
MSRA	-0.403
PTPMT1	-0.6412
*Only TF with FABIAN score ≥ +0.1 or ≤ - 0.1 have been reported, with positive and negative scores indicating a gain or a loss of the binding affinity, respectively.

## Sheet: Table S8
Table S8. Genomic interactions of rs2863002 at chr11:43714768, evaluated by Hi-C experiment results in SK-N-BE(2)C cell line
Chromosome	Start	End	Norm Interactions	Raw Interactions	P value	FDR	LOG10FDR	Gene symbol	Annotation	Distance To TSS
chr11	43220000	43230000	1.03635	3	7.000908e-07	0.00444532	2.3521	HNRNPKP3	Distal Intergenic	60919
chr11	43230000	43240000	1.64922	2	0.000129843	0.720213	0.142539	HNRNPKP3	Distal Intergenic	50919
chr11	43240000	43250000	2.88481	3	7.000908e-07	0.00444532	2.3521	HNRNPKP3	Distal Intergenic	40919
chr11	43250000	43260000	2.45856	3	7.000908e-07	0.00444532	2.3521	HNRNPKP3	Distal Intergenic	30919
chr11	43260000	43270000	1.53127	3	7.000908e-07	0.00444532	2.3521	HNRNPKP3	Distal Intergenic	20919
chr11	43270000	43280000	0.966515	3	7.000908e-07	0.00444532	2.3521	HNRNPKP3	Distal Intergenic	10919
chr11	43280000	43290000	0.917812	4	2.832048e-09	2.061936e-05	4.68572	HNRNPKP3	Promoter (<=1kb)	919
chr11	43290000	43300000	2.60868	3	7.000908e-07	0.00444532	2.3521	HNRNPKP3	Promoter (<=1kb)	0
chr11	43300000	43310000	2.56625	9	2.076689e-22	2.924217e-18	17.534	HNRNPKP3	Distal Intergenic	-9081
chr11	43310000	43320000	1.39024	5	9.16579e-12	7.747715e-08	7.11083	API5	Distal Intergenic	-13505
chr11	43320000	43330000	2.84244	7	5.713765e-17	6.331891e-13	12.1985	API5	Distal Intergenic	-3505
chr11	43330000	43340000	0.506405	5	9.16579e-12	7.747715e-08	7.11083	API5	Promoter (<=1kb)	0
chr11	43340000	43350000	1.99374	6	2.471956e-14	2.40967e-10	9.61804	API5	Promoter (<=1kb)	0
chr11	43350000	43360000	6.14738	5	9.16579e-12	7.747715e-08	7.11083	API5	3' UTR	9810
chr11	43360000	43370000	1.34606	6	2.471956e-14	2.40967e-10	9.61804	TTC17	3' UTR	-10435
chr11	43370000	43380000	3.2823	6	2.471956e-14	2.40967e-10	9.61804	TTC17	Promoter (<=1kb)	-435
chr11	43380000	43390000	3.26264	17	9.86742e-46	2.919278e-41	40.5347	TTC17	Promoter (<=1kb)	0
chr11	43390000	43400000	2.73078	14	9.547882e-37	2.152716e-32	31.667	TTC17	Promoter (<=1kb)	-783
chr11	43400000	43410000	2.24216	13	8.270933e-34	1.709548e-29	28.7671	TTC17	Promoter (<=1kb)	0
chr11	43410000	43420000	4.2164	19	7.523249e-52	2.572279e-47	46.5897	TTC17	Promoter (<=1kb)	0
chr11	43420000	43430000	3.1437	17	9.86742e-46	2.919278e-41	40.5347	TTC17	Promoter (2-3kb)	2314
chr11	43430000	43440000	4.40778	20	6.072468e-55	2.25517e-50	49.6468	TTC17	Exon 16	12314
chr11	43440000	43450000	4.85646	30	6.624131e-87	5.128566e-82	81.29	TTC17	Intron 16	-20153
chr11	43450000	43460000	2.83572	31	3.442189e-90	2.84849e-85	84.5454	TTC17	Exon 17	-10153
chr11	43460000	43470000	3.36444	34	4.003017e-100	4.136988e-95	94.3833	TTC17	Promoter (<=1kb)	-153
chr11	43470000	43480000	5.18811	15	1.028528e-39	2.542337e-35	34.5948	TTC17	Promoter (<=1kb)	0
chr11	43480000	43490000	5.15163	23	2.401404e-64	1.094754e-59	58.9607	TTC17	Intron 21	9847
chr11	43490000	43500000	7.38723	27	3.855655e-77	2.446159e-72	71.6115	TTC17	Intron 21	19847
chr11	43500000	43510000	4.75566	24	1.614025e-67	7.944769e-63	62.0999	TTC17	Intron 21	29847
chr11	43510000	43520000	2.74184	28	2.219527e-80	1.482256e-75	74.8291	TTC17	3' UTR	39847
chr11	43520000	43530000	6.8082	12	6.65178e-31	1.254535e-26	25.9015	TTC17	Distal Intergenic	49847
chr11	43530000	43540000	5.67795	17	9.86742e-46	2.919278e-41	40.5347	MIR670	Distal Intergenic	-41206
chr11	43540000	43550000	5.37607	19	7.523249e-52	2.572279e-47	46.5897	MIR670	Distal Intergenic	-31206
chr11	43550000	43560000	4.87467	9	2.076689e-22	2.924217e-18	17.534	MIR670	Distal Intergenic	-21206
chr11	43560000	43570000	7.09162	13	8.270933e-34	1.709548e-29	28.7671	MIR670	Distal Intergenic	-11206
chr11	43570000	43580000	11.1213	13	8.270933e-34	1.709548e-29	28.7671	MIR670	Promoter (1-2kb)	-1206
chr11	43580000	43590000	8.77686	14	9.547882e-37	2.152716e-32	31.667	MIR670	Promoter (<=1kb)	0
chr11	43590000	43600000	14.5596	11	4.937205e-28	8.555685e-24	23.0677	MIR129-2	Promoter (2-3kb)	-2944
chr11	43600000	43610000	9.4277	13	8.270933e-34	1.709548e-29	28.7671	MIR129-2	Promoter (<=1kb)	0
chr11	43610000	43620000	13.1271	11	4.937205e-28	8.555685e-24	23.0677	MIR129-2	Distal Intergenic	7056
chr11	43620000	43630000	13.3485	11	4.937205e-28	8.555685e-24	23.0677	MIR129-2	Distal Intergenic	17056
chr11	43630000	43640000	12.2202	12	6.65178e-31	1.254535e-26	25.9015	MIR129-2	Distal Intergenic	27056
chr11	43640000	43650000	11.7719	6	2.471956e-14	2.40967e-10	9.61804	MIR129-2	Distal Intergenic	37056
chr11	43650000	43660000	14.9988	8	1.155462e-19	1.452412e-15	14.8379	HSD17B12	Distal Intergenic	-42143
chr11	43660000	43670000	24.2665	7	5.713765e-17	6.331891e-13	12.1985	HSD17B12	Distal Intergenic	-32143
chr11	43670000	43680000	15.7579	8	1.155462e-19	1.452412e-15	14.8379	HSD17B12	Distal Intergenic	-22143
chr11	43680000	43690000	16.4648	10	3.358609e-25	5.261276e-21	20.2789	HSD17B12	Distal Intergenic	-12143
chr11	43690000	43700000	15.3294	7	5.713765e-17	6.331891e-13	12.1985	HSD17B12	Promoter (2-3kb)	-2143
chr11	43700000	43710000	24.4881	4	2.832048e-09	2.061936e-05	4.68572	HSD17B12	Promoter (<=1kb)	0
chr11	43710000	43720000	12.9144	9	2.076689e-22	2.924217e-18	17.534	HSD17B12	Intron 1	7857
chr11	43720000	43730000	28.9244	9	2.076689e-22	2.924217e-18	17.534	HSD17B12	Intron 1	17857
chr11	43730000	43740000	23.0345	6	2.471956e-14	2.40967e-10	9.61804	HSD17B12	Intron 1	27857
chr11	43740000	43750000	17.5348	7	5.713765e-17	6.331891e-13	12.1985	HSD17B12	Intron 1	37857
chr11	43750000	43760000	14.4112	9	2.076689e-22	2.924217e-18	17.534	HSD17B12	Intron 1	47857
chr11	43760000	43770000	10.5212	8	1.155462e-19	1.452412e-15	14.8379	HSD17B12	Intron 1	57857
chr11	43770000	43780000	14.8059	10	3.358609e-25	5.261276e-21	20.2789	HSD17B12	Exon 2	67857
chr11	43780000	43790000	14.2735	2	0.000129843	0.720213	0.142539	HSD17B12	Intron 3	77857
chr11	43790000	43800000	10.7869	9	2.076689e-22	2.924217e-18	17.534	HSD17B12	Intron 3	87857
chr11	43800000	43810000	5.92741	5	9.16579e-12	7.747715e-08	7.11083	ALKBH3	Intron 3	-92357
chr11	43810000	43820000	10.6042	5	9.16579e-12	7.747715e-08	7.11083	ALKBH3	Exon 4	-82357
chr11	43820000	43830000	7.62732	13	8.270933e-34	1.709548e-29	28.7671	ALKBH3	Intron 4	-72357
chr11	43830000	43840000	6.15795	13	8.270933e-34	1.709548e-29	28.7671	ALKBH3	Exon 5	-62357
chr11	43840000	43850000	7.63779	6	2.471956e-14	2.40967e-10	9.61804	ALKBH3	Intron 6	-52357
chr11	43850000	43860000	7.35506	10	3.358609e-25	5.261276e-21	20.2789	ALKBH3	Exon 7	-42357
chr11	43860000	43870000	9.10367	10	3.358609e-25	5.261276e-21	20.2789	ALKBH3	Exon 9	-32357
chr11	43870000	43880000	6.58981	11	4.937205e-28	8.555685e-24	23.0677	ALKBH3	3' UTR	-22357
chr11	43880000	43890000	4.23027	7	5.713765e-17	6.331891e-13	12.1985	ALKBH3	Distal Intergenic	-12357
chr11	43890000	43900000	9.72711	4	2.832048e-09	2.061936e-05	4.68572	ALKBH3	Promoter (2-3kb)	-2357
chr11	43900000	43910000	3.90556	8	1.155462e-19	1.452412e-15	14.8379	ALKBH3	Promoter (<=1kb)	0
chr11	43910000	43920000	3.04439	4	2.832048e-09	2.061936e-05	4.68572	SEC14L1P1	Promoter (<=1kb)	0
chr11	43920000	43930000	3.62392	5	9.16579e-12	7.747715e-08	7.11083	SEC14L1P1	Promoter (1-2kb)	1147
chr11	43930000	43940000	3.95276	3	7.000908e-07	0.00444532	2.3521	ALKBH3-AS1	Promoter (2-3kb)	2494
chr11	43940000	43950000	4.34189	3	7.000908e-07	0.00444532	2.3521	ALKBH3-AS1	Promoter (<=1kb)	0
chr11	43950000	43960000	5.73739	3	7.000908e-07	0.00444532	2.3521	C11orf96	Distal Intergenic	-4106
chr11	43960000	43970000	5.90633	6	2.471956e-14	2.40967e-10	9.61804	C11orf96	Promoter (<=1kb)	0
chr11	43970000	43980000	3.36903	1	0.016073	1	0	C11orf96	Distal Intergenic	5894
chr11	43980000	43990000	2.84531	2	0.000128814	0.720213	0.142539	C11orf96	Distal Intergenic	15894
chr11	43990000	44000000	2.58852	3	6.917722e-07	0.00443691	2.35292	C11orf96	Distal Intergenic	25894
chr11	44000000	44010000	1.65736	2	0.000128814	0.720213	0.142539	C11orf96	Distal Intergenic	35894
chr11	44010000	44020000	4.21762	8	1.119131e-19	1.414529e-15	14.8494	C11orf96	Distal Intergenic	45894
chr11	44020000	44030000	3.54671	3	6.917722e-07	0.00443691	2.35292	ACCSL	Distal Intergenic	-39531
chr11	44030000	44040000	3.17422	3	2.670767e-07	0.00171732	2.76515	ACCSL	Distal Intergenic	-29531
chr11	44040000	44050000	6.09422	.	.	.	#VALUE!	ACCSL	Distal Intergenic	-19531
chr11	44050000	44060000	6.87251	4	3.921976e-10	2.949505e-06	5.53025	ACCSL	Distal Intergenic	-9531
chr11	44060000	44070000	1.85497	5	7.735127e-13	6.71484e-09	8.17296	ACCSL	Promoter (<=1kb)	0
chr11	44070000	44080000	1.41309	1	0.0098236	1	0	ACCSL	Promoter (<=1kb)	469
chr11	44080000	44090000	4.2708	3	1.590815e-07	0.00104467	2.98102	ACCS	Promoter (<=1kb)	0
chr11	44090000	44100000	3.71693	3	1.590815e-07	0.00104467	2.98102	EXT2	Promoter (<=1kb)	0
chr11	44100000	44110000	1.52431	2	4.840098e-05	0.277684	0.556449	EXT2	Promoter (2-3kb)	2924
chr11	44110000	44120000	3.37232	3	1.590815e-07	0.00104467	2.98102	EXT2	Promoter (<=1kb)	0
chr11	44120000	44130000	2.95545	.	.	.	0	EXT2	Promoter (2-3kb)	2253
chr11	44130000	44140000	1.41736	2	4.840098e-05	0.277684	0.556449	EXT2	Exon 3	12253
chr11	44140000	44150000	4.50724	3	1.191878e-07	0.000784497	3.10541	EXT2	Exon 5	22253
chr11	44150000	44160000	2.58892	3	1.008805e-07	0.000665148	3.17708	EXT2	Exon 7	32253
chr11	44160000	44170000	2.52495	.	.	.	0	EXT2	Exon 8	42253
chr11	44170000	44180000	2.14615	2	2.644417e-05	0.15275	0.816018	EXT2	Intron 7	52253
chr11	44180000	44190000	1.17494	1	0.00726432	1	0	EXT2	Intron 7	62253
chr11	44190000	44200000	3.3443	1	0.00713542	1	0	EXT2	Exon 8	72253
chr11	44200000	44210000	0.522102	1	0.00713542	1	0	EXT2	Intron 8	82253
* Genomic interactions with the HSD17B12 gene are highlighted in yellow.

## Sheet: Table S9
Table S9. Independent Prognostic Impact of HSD17B12 Expression
	Event-free survival				Overall rsuvival
Marker	P-value	Hazard ratio	95.0% CI for Hazard ratio		P-value	Hazard ratio	95.0% CI for Hazard ratio
			Lower	Upper			Lower	Upper
HSD17B12 (High vs. Low)	0.00264911	1.64856	1.18997	2.28386	0.0643904	1.5304	0.974897	2.40244
Age (≥18 vs. < 18 months)	0.00454641	1.6528	1.16812	2.33857	4.56515e-05	3.08731	1.79561	5.30821
MYCN (amplified vs. not amplified)	0.00175362	1.70792	1.22139	2.38824	4.90481e-09	3.40142	2.25707	5.12596
Inss_Stage (Stage 4 vs. Stage 1,2,3,4s)	6.48914e-07	2.4409	1.71752	3.46895	3.25899e-06	3.43731	2.04356	5.78162
OR: odd ratio; CI: confidence interval

## Sheet: Table S10
Table S10. Lipid molecules analyzed in the targeted lipidomic assays on neuroblastoma cells after HSD17B12 silencing.
Metabolite	Biochemical Name	Class
CE(14:0)	Cholesterol ester (14:0)	cholesterol ester
CE(14:1)	Cholesterol ester (14:1)	cholesterol ester
CE(15:0)	Cholesterol ester (15:0)	cholesterol ester
CE(15:1)	Cholesterol ester (15:1)	cholesterol ester
CE(16:0)	Cholesterol ester (16:0)	cholesterol ester
CE(16:1)	Cholesterol ester (16:1)	cholesterol ester
CE(17:0)	Cholesterol ester (17:0)	cholesterol ester
CE(17:1)	Cholesterol ester (17:1)	cholesterol ester
CE(18:0)	Cholesterol ester (18:0)	cholesterol ester
CE(18:1)	Cholesterol ester (18:1)	cholesterol ester
CE(18:2)	Cholesterol ester (18:2)	cholesterol ester
CE(18:3)	Cholesterol ester (18:3)	cholesterol ester
CE(20:0)	Cholesterol ester (20:0)	cholesterol ester
CE(20:1)	Cholesterol ester (20:1)	cholesterol ester
CE(20:3)	Cholesterol ester (20:3)	cholesterol ester
CE(20:4)	Cholesterol ester (20:4)	cholesterol ester
CE(20:5)	Cholesterol ester (20:5)	cholesterol ester
CE(22:0)	Cholesterol ester (22:0)	cholesterol ester
CE(22:1)	Cholesterol ester (22:1)	cholesterol ester
CE(22:2)	Cholesterol ester (22:2)	cholesterol ester
CE(22:5)	Cholesterol ester (22:5)	cholesterol ester
CE(22:6)	Cholesterol ester (22:6)	cholesterol ester
FA(12:0)	Lauric acid	fatty acids
FA(14:0)	Myristic acid	fatty acids
FA(16:0)	Palmitic acid	fatty acids
FA(18:0)	Stearic acid	fatty acids
FA(18:1)	Octadecenoic acid	fatty acids
FA(18:2)	Octadecadienoic acid	fatty acids
FA(20:1)	Eicosenoic acid	fatty acids
FA(20:2)	Eiosadienoic acid	fatty acids
FA(20:3)	Eiosatrienid acid	fatty acids
FA(22:6)	Docosahexaenoic acid (DHA)	fatty acids
DG(14:0_14:0)	Diacylglyceride (14:0_14:0)	diacylglycerols
DG(14:0_18:1)	Diacylglyceride (14:0_18:1)	diacylglycerols
DG(14:0_18:2)	Diacylglyceride (14:0_18:2)	diacylglycerols
DG(14:0_20:0)	Diacylglyceride (14:0_20:0)	diacylglycerols
DG(14:1_18:1)	Diacylglyceride (14:1_18:1)	diacylglycerols
DG(14:1_20:2)	Diacylglyceride (14:1_20:2)	diacylglycerols
DG(16:0_16:0)	Diacylglyceride (16:0_16:0)	diacylglycerols
DG(16:0_16:1)	Diacylglyceride (16:0_16:1)	diacylglycerols
DG(16:0_18:1)	Diacylglyceride (16:0_18:1)	diacylglycerols
DG(16:0_18:2)	Diacylglyceride (16:0_18:2)	diacylglycerols
DG(16:0_20:0)	Diacylglyceride (16:0_20:0)	diacylglycerols
DG(16:0_20:3)	Diacylglyceride (16:0_20:3)	diacylglycerols
DG(16:0_20:4)	Diacylglyceride (16:0_20:4)	diacylglycerols
DG(16:1_18:0)	Diacylglyceride (16:1_18:0)	diacylglycerols
DG(16:1_18:1)	Diacylglyceride (16:1_18:1)	diacylglycerols
DG(16:1_18:2)	Diacylglyceride (16:1_18:2)	diacylglycerols
DG(16:1_20:0)	Diacylglyceride (16:1_20:0)	diacylglycerols
DG(17:0_17:1)	Diacylglyceride (17:0_17:1)	diacylglycerols
DG(17:0_18:1)	Diacylglyceride (17:0_18:1)	diacylglycerols
DG(18:0_20:0)	Diacylglyceride (18:0_20:0)	diacylglycerols
DG(18:0_20:4)	Diacylglyceride (18:0_20:4)	diacylglycerols
DG(18:1_18:1)	Diacylglyceride (18:1_18:1)	diacylglycerols
DG(18:1_18:2)	Diacylglyceride (18:1_18:2)	diacylglycerols
DG(18:1_18:3)	Diacylglyceride (18:1_18:3)	diacylglycerols
DG(18:1_18:4)	Diacylglyceride (18:1_18:4)	diacylglycerols
DG(18:1_20:0)	Diacylglyceride (18:1_20:0)	diacylglycerols
DG(18:1_20:1)	Diacylglyceride (18:1_20:1)	diacylglycerols
DG(18:1_20:2)	Diacylglyceride (18:1_20:2)	diacylglycerols
DG(18:1_20:3)	Diacylglyceride (18:1_20:3)	diacylglycerols
DG(18:1_20:4)	Diacylglyceride (18:1_20:4)	diacylglycerols
DG(18:1_22:5)	Diacylglyceride (18:1_22:5)	diacylglycerols
DG(18:1_22:6)	Diacylglyceride (18:1_22:6)	diacylglycerols
DG(18:2_18:2)	Diacylglyceride (18:2_18:2)	diacylglycerols
DG(18:2_18:3)	Diacylglyceride (18:2_18:3)	diacylglycerols
DG(18:2_18:4)	Diacylglyceride (18:2_18:4)	diacylglycerols
DG(18:2_20:0)	Diacylglyceride(18:2_20:0)	diacylglycerols
DG(18:2_20:4)	Diacylglyceride (18:2_20:4)	diacylglycerols
DG(18:3_18:3)	Diacylglyceride(18:3_18:3)	diacylglycerols
DG(18:3_20:2)	Diacylglyceride (18:3_20:2)	diacylglycerols
DG(21:0_22:6)	Diacylglyceride (21:0_22:6)	diacylglycerols
DG(22:1_22:2)	Diacylglyceride (22:1_22:2)	diacylglycerols
DG-O(14:0_18:2)	Alkylacylglycerol (O- 18:2_14:0)	diacylglycerols
DG-O(16:0_18:1)	Alkylacylglycerol (O-18:1_16:0)	diacylglycerols
DG-O(16:0_20:4)	Alkylacylglycerol (O-18:2_18:2)	diacylglycerols
TG(14:0_32:2)	Triacylglceride (46:2) w/ FA (14:0)	triacylglycerols
TG(14:0_34:0)	Triacylglceride (48:0) w/ FA (14:0)	triacylglycerols
TG(14:0_34:1)	Triacylglceride (48:1) w/ FA (14:0)	triacylglycerols
TG(14:0_34:2)	Triacylglceride (48:2) w/ FA (14:0)	triacylglycerols
TG(14:0_34:3)	Triacylglceride (48:3) w/ FA (14:0)	triacylglycerols
TG(14:0_35:1)	Triacylglceride (49:1) w/ FA (14:0)	triacylglycerols
TG(14:0_35:2)	Triacylglceride (49:2) w/ FA (14:0)	triacylglycerols
TG(14:0_36:1)	Triacylglceride (50:1) w/ FA (14:0)	triacylglycerols
TG(14:0_36:2)	Triacylglceride (50:2) w/ FA (14:0)	triacylglycerols
TG(14:0_36:3)	Triacylglceride (50:3) w/ FA (14:0)	triacylglycerols
TG(14:0_36:4)	Triacylglceride (50:4) w/ FA (14:0)	triacylglycerols
TG(14:0_38:4)	Triacylglceride (52:4) w/ FA (14:0)	triacylglycerols
TG(14:0_38:5)	Triacylglceride (52:5) w/ FA (14:0)	triacylglycerols
TG(14:0_39:3)	Triacylglceride (53:3) w/ FA (14:0)	triacylglycerols
TG(16:0_28:1)	Triacylglceride (44:1) w/ FA (16:0)	triacylglycerols
TG(16:0_28:2)	Triacylglceride (44:2) w/ FA (16:0)	triacylglycerols
TG(16:0_30:2)	Triacylglceride (46:2) w/ FA (16:0)	triacylglycerols
TG(16:0_32:0)	Triacylglceride (48:0) w/ FA (16:0)	triacylglycerols
TG(16:0_32:1)	Triacylglceride (48:1) w/ FA (16:0)	triacylglycerols
TG(16:0_32:2)	Triacylglceride (48:2) w/ FA (16:0)	triacylglycerols
TG(16:0_32:3)	Triacylglceride (48:3) w/ FA (16:0)	triacylglycerols
TG(16:0_33:1)	Triacylglceride (49:1) w/ FA (16:0)	triacylglycerols
TG(16:0_33:2)	Triacylglceride (49:2) w/ FA (16:0)	triacylglycerols
TG(16:0_34:0)	Triacylglceride (50:0) w/ FA (16:0)	triacylglycerols
TG(16:0_34:1)	Triacylglceride (50:1) w/ FA (16:0)	triacylglycerols
TG(16:0_34:2)	Triacylglceride (50:2) w/ FA (16:0)	triacylglycerols
TG(16:0_34:3)	Triacylglceride (50:3) w/ FA (16:0)	triacylglycerols
TG(16:0_34:4)	Triacylglceride (50:4) w/ FA (16:0)	triacylglycerols
TG(16:0_35:1)	Triacylglceride (51:1) w/ FA (16:0)	triacylglycerols
TG(16:0_35:2)	Triacylglceride (51:2) w/ FA (16:0)	triacylglycerols
TG(16:0_35:3)	Triacylglceride (51:3) w/ FA (16:0)	triacylglycerols
TG(16:0_36:2)	Triacylglceride (52:2) w/ FA (16:0)	triacylglycerols
TG(16:0_36:3)	Triacylglceride (52:3) w/ FA (16:0)	triacylglycerols
TG(16:0_36:4)	Triacylglceride (52:4) w/ FA (16:0)	triacylglycerols
TG(16:0_36:5)	Triacylglceride (52:5) w/ FA (16:0)	triacylglycerols
TG(16:0_36:6)	Triacylglceride (52:6) w/ FA (16:0)	triacylglycerols
TG(16:0_37:3)	Triacylglceride (53:3) w/ FA (16:0)	triacylglycerols
TG(16:0_38:1)	Triacylglceride (54:1) w/ FA (16:0	triacylglycerols
TG(16:0_38:2)	Triacylglceride (54:2) w/ FA (16:0)	triacylglycerols
TG(16:0_38:3)	Triacylglceride (54:3) w/ FA (16:0)	triacylglycerols
TG(16:0_38:4)	Triacylglceride (54:4) w/ FA (16:0)	triacylglycerols
TG(16:0_38:5)	Triacylglceride (54:5) w/ FA (16:0)	triacylglycerols
TG(16:0_38:6)	Triacylglceride (54:6) w/ FA (16:0)	triacylglycerols
TG(16:0_38:7)	Triacylglceride (54:7) w/ FA (16:0)	triacylglycerols
TG(16:0_40:6)	Triacylglceride (56:6) w/ FA (16:0)	triacylglycerols
TG(16:0_40:7)	Triacylglceride (56:7) w/ FA (16:0)	triacylglycerols
TG(16:0_40:8)	Triacylglceride (56:8) w/ FA (16:0)	triacylglycerols
TG(16:1_28:0)	Triacylglceride (44:1) w/ FA (16:1)	triacylglycerols
TG(16:1_30:1)	Triacylglceride (46:2) w/ FA (16:1)	triacylglycerols
TG(16:1_32:0)	Triacylglceride (48:1) w/ FA (16:1)	triacylglycerols
TG(16:1_32:1)	Triacylglceride (48:2) w/ FA (16:1)	triacylglycerols
TG(16:1_32:2)	Triacylglceride (48:3) w/ FA (16:1)	triacylglycerols
TG(16:1_33:1)	Triacylglceride (49:2) w/ FA (16:1)	triacylglycerols
TG(16:1_34:0)	Triacylglceride (50:1) w/ FA (16:1)	triacylglycerols
TG(16:1_34:1)	Triacylglceride (50:2) w/ FA (16:1)	triacylglycerols
TG(16:1_34:2)	Triacylglceride (50:3) w/ FA (16:1)	triacylglycerols
TG(16:1_34:3)	Triacylglceride (50:4) w/ FA (16:1)	triacylglycerols
TG(16:1_36:1)	Triacylglceride (52:2) w/ FA (16:1)	triacylglycerols
TG(16:1_36:2)	Triacylglceride (52:3) w/ FA (16:1)	triacylglycerols
TG(16:1_36:3)	Triacylglceride (52:4) w/ FA (16:1)	triacylglycerols
TG(16:1_36:4)	Triacylglceride (52:5) w/ FA (16:1)	triacylglycerols
TG(16:1_36:5)	Triacylglceride (52:6) w/ FA (16:1)	triacylglycerols
TG(16:1_38:3)	Triacylglceride (54:4) w/ FA (16:1)	triacylglycerols
TG(16:1_38:4)	Triacylglceride (54:5) w/ FA (16:1)	triacylglycerols
TG(16:1_38:5)	Triacylglceride (54:6) w/ FA (16:1)	triacylglycerols
TG(17:0_32:1)	Triacylglceride (49:1) w/ FA (17:0)	triacylglycerols
TG(17:0_34:1)	Triacylglceride (51:1) w/ FA (17:0)	triacylglycerols
TG(17:0_34:2)	Triacylglceride (51:2) w/ FA (17:0)	triacylglycerols
TG(17:0_34:3)	Triacylglceride (51:3) w/ FA (17:0)	triacylglycerols
TG(17:0_36:3)	Triacylglceride (53:3) w/ FA (17:0)	triacylglycerols
TG(17:0_36:4)	Triacylglceride (53:4) w/ FA (17:0)	triacylglycerols
TG(17:1_32:1)	Triacylglceride (49:2) w/ FA (17:1)	triacylglycerols
TG(17:1_34:1)	Triacylglceride(51:2) w/ FA (17:1)	triacylglycerols
TG(17:1_34:2)	Triacylglceride (51:3) w/ FA (17:1)	triacylglycerols
TG(17:1_34:3)	Triacylglceride (51:4) w/ FA (17:1)	triacylglycerols
TG(17:1_36:3)	Triacylglceride (53:4) w/ FA (17:1)	triacylglycerols
TG(17:1_36:4)	Triacylglceride (53:5) w/ FA (17:1)	triacylglycerols
TG(17:1_36:5)	Triacylglceride (53:6) w/ FA (17:1)	triacylglycerols
TG(17:1_38:5)	Triacylglceride (55:6) w/ FA (17:1)	triacylglycerols
TG(17:1_38:6)	Triacylglceride (55:7) w/ FA (17:1)	triacylglycerols
TG(17:1_38:7)	Triacylglceride (55:8) w/ FA (17:1)	triacylglycerols
TG(17:2_34:2)	Triacylglceride (51:4) w/ FA (17:2)	triacylglycerols
TG(17:2_34:3)	Triacylglceride (51:5) w/ FA (17:2)	triacylglycerols
TG(17:2_36:2)	Triacylglceride (53:4) w/ FA (17:2)	triacylglycerols
TG(17:2_36:3)	Triacylglceride (53:5) w/ FA (17:2)	triacylglycerols
TG(17:2_36:4)	Triacylglceride (53:6) w/ FA (17:2)	triacylglycerols
TG(17:2_38:5)	Triacylglceride (55:7) w/ FA (17:2)	triacylglycerols
TG(17:2_38:6)	Triacylglceride (55:8) w/ FA (17:2)	triacylglycerols
TG(17:2_38:7)	Triacylglceride (55:9) w/ FA (17:2)	triacylglycerols
TG(18:0_30:0)	Triacylglceride (48:0) w/ FA (18:0)	triacylglycerols
TG(18:0_30:1)	Triacylglceride (48:1) w/ FA (18:0)	triacylglycerols
TG(18:0_32:0)	Triacylglceride(50:0) w/ FA (18:0)	triacylglycerols
TG(18:0_32:1)	Triacylglceride (50:1) w/ FA (18:0)	triacylglycerols
TG(18:0_32:2)	Triacylglceride (50:2) w/ FA (18:0)	triacylglycerols
TG(18:0_34:2)	Triacylglceride (52:2) w/ FA (18:0)	triacylglycerols
TG(18:0_34:3)	Triacylglceride (52:3) w/ FA (18:0)	triacylglycerols
TG(18:0_36:1)	Triacylglceride (54:1)w/ FA (18:0)	triacylglycerols
TG(18:0_36:2)	Triacylglceride (54:2) w/ FA (18:0)	triacylglycerols
TG(18:0_36:3)	Triacylglceride (54:3) w/ FA (18:0)	triacylglycerols
TG(18:0_36:4)	Triacylglceride (54:4) w/ FA (18:0)	triacylglycerols
TG(18:0_36:5)	Triacylglceride (54:5) w/ FA (18:0)	triacylglycerols
TG(18:0_38:6)	Triacylglceride (56:6) w/ FA (18:0)	triacylglycerols
TG(18:0_38:7)	Triacylglceride (56:7) w/ FA (18:0)	triacylglycerols
TG(18:1_26:0)	Triacylglceride (44:1) w/ FA (18:1)	triacylglycerols
TG(18:1_28:1)	Triacylglceride (46:2) w/ FA (18:1)	triacylglycerols
TG(18:1_30:0)	Triacylglceride (48:1) w/ FA (18:1)	triacylglycerols
TG(18:1_30:1)	Triacylglceride (48:2) w/ FA (18:1)	triacylglycerols
TG(18:1_30:2)	Triacylglceride (48:3) w/ FA (18:1)	triacylglycerols
TG(18:1_31:0)	Triacylglceride (49:1) w/ FA (18:1)	triacylglycerols
TG(18:1_32:0)	Triacylglceride (50:1) w/ FA (18:1)	triacylglycerols
TG(18:1_32:1)	Triacylglceride (50:2) w/ FA (18:1)	triacylglycerols
TG(18:1_32:2)	Triacylglceride (50:3) w/ FA (18:1)	triacylglycerols
TG(18:1_32:3)	Triacylglceride (50:4) w/ FA (18:1)	triacylglycerols
TG(18:1_33:0)	Triacylglceride (51:1) w/ FA (18:1)	triacylglycerols
TG(18:1_33:1)	Triacylglceride (51:2) w/ FA (18:1)	triacylglycerols
TG(18:1_33:2)	Triacylglceride (51:3) w/ FA (18:1)	triacylglycerols
TG(18:1_33:3)	Triacylglceride (51:4) w/ FA (18:1)	triacylglycerols
TG(18:1_34:1)	Triacylglceride (52:2) w/ FA (18:1)	triacylglycerols
TG(18:1_34:2)	Triacylglceride (52:3) w/ FA (18:1)	triacylglycerols
TG(18:1_34:3)	Triacylglceride (52:4) w/ FA (18:1)	triacylglycerols
TG(18:1_34:4)	Triacylglceride (52:5) w/ FA (18:1)	triacylglycerols
TG(18:1_35:2)	Triacylglceride (53:3) w/ FA (18:1)	triacylglycerols
TG(18:1_35:3)	Triacylglceride (53:4) w/ FA (18:1)	triacylglycerols
TG(18:1_36:0)	Triacylglceride (54:1) w/ FA (18:1)	triacylglycerols
TG(18:1_36:1)	Triacylglceride (54:2) w/ FA (18:1)	triacylglycerols
TG(18:1_36:2)	Triacylglceride (54:3) w/ FA (18:1)	triacylglycerols
TG(18:1_36:3)	Triacylglceride (54:4) w/ FA (18:1)	triacylglycerols
TG(18:1_36:4)	Triacylglceride (54:5) w/ FA (18:1)	triacylglycerols
TG(18:1_36:5)	Triacylglceride (54:6) w/ FA (18:1)	triacylglycerols
TG(18:1_36:6)	Triacylglceride (54:7) w/ FA (18:1)	triacylglycerols
TG(18:1_38:5)	Triacylglceride (56:6) w/ FA (18:1)	triacylglycerols
TG(18:1_38:6)	Triacylglceride (56:7) w/ FA (18:1)	triacylglycerols
TG(18:1_38:7)	Triacylglceride (56:8) w/ FA (18:1)	triacylglycerols
TG(18:2_28:0)	Triacylglceride (46:2) w/ FA (18:2)	triacylglycerols
TG(18:2_30:0)	Triacylglceride (48:2) w/ FA (18:2)	triacylglycerols
TG(18:2_30:1)	Triacylglceride (48:3) w/ FA (18:2)	triacylglycerols
TG(18:2_31:0)	Triacylglceride (49:2) w/ FA (18:2)	triacylglycerols
TG(18:2_32:0)	Triacylglceride (50:2) w/ FA (18:2)	triacylglycerols
TG(18:2_32:1)	Triacylglceride (50:3) w/ FA (18:2)	triacylglycerols
TG(18:2_32:2)	Triacylglceride (50:4) w/ FA (18:2)	triacylglycerols
TG(18:2_33:0)	Triacylglceride (51:2) w/ FA (18:2)	triacylglycerols
TG(18:2_33:1)	Triacylglceride (51:3) w/ FA (18:2)	triacylglycerols
TG(18:2_33:2)	Triacylglceride (51:4) w/ FA (18:2)	triacylglycerols
TG(18:2_34:0)	Triacylglceride (52:2) w/ FA (18:2)	triacylglycerols
TG(18:2_34:1)	Triacylglceride (52:3) w/ FA (18:2)	triacylglycerols
TG(18:2_34:2)	Triacylglceride (52:4) w/ FA (18:2)	triacylglycerols
TG(18:2_34:3)	Triacylglceride (52:5) w/ FA (18:2)	triacylglycerols
TG(18:2_34:4)	Triacylglceride (52:6) w/ FA (18:2)	triacylglycerols
TG(18:2_35:1)	Triacylglceride (53:3) w/ FA (18:2)	triacylglycerols
TG(18:2_35:2)	Triacylglceride (53:4) w/ FA (18:2)	triacylglycerols
TG(18:2_35:3)	Triacylglceride (53:5) w/ FA (18:2)	triacylglycerols
TG(18:2_36:0)	Triacylglceride (54:2) w/ FA (18:2)	triacylglycerols
TG(18:2_36:1)	Triacylglceride (54:3) w/ FA (18:2)	triacylglycerols
TG(18:2_36:2)	Triacylglceride (54:4) w/ FA (18:2)	triacylglycerols
TG(18:2_36:3)	Triacylglceride (54:5) w/ FA (18:2)	triacylglycerols
TG(18:2_36:4)	Triacylglceride (54:6) w/ FA (18:2)	triacylglycerols
TG(18:2_36:5)	Triacylglceride (54:7) w/ FA (18:2)	triacylglycerols
TG(18:2_38:4)	Triacylglceride (56:6) w/ FA (18:2)	triacylglycerols
TG(18:2_38:5)	Triacylglceride (56:7) w/ FA (18:2)	triacylglycerols
TG(18:2_38:6)	Triacylglceride (56:8) w/ FA (18:2)	triacylglycerols
TG(18:3_30:0)	Triacylglceride (48:3) w/ FA (18:3)	triacylglycerols
TG(18:3_32:0)	Triacylglceride (50:3) w/ FA (18:3)	triacylglycerols
TG(18:3_32:1)	Triacylglceride (50:4) w/ FA (18:3)	triacylglycerols
TG(18:3_33:2)	Triacylglceride (51:5) w/ FA (18:3)	triacylglycerols
TG(18:3_34:0)	Triacylglceride (52:3) w/ FA (18:3)	triacylglycerols
TG(18:3_34:1)	Triacylglceride (52:4) w/ FA (18:3)	triacylglycerols
TG(18:3_34:2)	Triacylglceride (52:5) w/ FA (18:3)	triacylglycerols
TG(18:3_34:3)	Triacylglceride (52:6) w/ FA (18:3)	triacylglycerols
TG(18:3_35:2)	Triacylglceride (53:5) w/ FA (18:3)	triacylglycerols
TG(18:3_36:1)	Triacylglceride (54:4) w/ FA (18:3)	triacylglycerols
TG(18:3_36:2)	Triacylglceride (54:5) w/ FA (18:3)	triacylglycerols
TG(18:3_36:3)	Triacylglceride (54:6) w/ FA (18:3)	triacylglycerols
TG(18:3_36:4)	Triacylglceride (54:7) w/ FA (18:3)	triacylglycerols
TG(18:3_38:5)	Triacylglceride (56:8) w/ FA (18:3)	triacylglycerols
TG(18:3_38:6)	Triacylglceride (56:9) w/ FA (18:3)	triacylglycerols
TG(20:0_32:3)	Triacylglceride (52:3) w/ FA (20:0)	triacylglycerols
TG(20:0_32:4)	Triacylglceride (52:4) w/ FA (20:0)	triacylglycerols
TG(20:0_34:1)	Triacylglceride (54:1) w/ FA (20:0)	triacylglycerols
TG(20:1_24:3)	Triacylglceride (44:4) w/ FA (20:1)	triacylglycerols
TG(20:1_26:1)	Triacylglceride (46:2) w/ FA (20:1)	triacylglycerols
TG(20:1_30:1)	Triacylglceride (50:2) w/ FA (20:1)	triacylglycerols
TG(20:1_31:0)	Triacylglceride (51:1) w/ FA (20:1)	triacylglycerols
TG(20:1_32:1)	Triacylglceride (52:2) w/ FA (20:1)	triacylglycerols
TG(20:1_32:2)	Triacylglceride (52:3) w/ FA (20:1)	triacylglycerols
TG(20:1_32:3)	Triacylglceride (52:4) w/ FA (20:1)	triacylglycerols
TG(20:1_34:0)	Triacylglceride (54:1) w/ FA (20:1)	triacylglycerols
TG(20:1_34:1)	Triacylglceride (54:2) w/ FA (20:1)	triacylglycerols
TG(20:1_34:2)	Triacylglceride (54:3) w/ FA (20:1)	triacylglycerols
TG(20:1_34:3)	Triacylglceride (54:4) w/ FA (20:1)	triacylglycerols
TG(20:2_32:0)	Triacylglceride (52:2) w/ FA (20:2)	triacylglycerols
TG(20:2_32:1)	Triacylglceride (52:3) w/ FA (20:2)	triacylglycerols
TG(20:2_34:1)	Triacylglceride (54:3) w/ FA (20:2)	triacylglycerols
TG(20:2_34:2)	Triacylglceride (54:4) w/ FA (20:2)	triacylglycerols
TG(20:2_34:3)	Triacylglceride (54:5) w/ FA (20:2)	triacylglycerols
TG(20:2_34:4)	Triacylglceride (54:6) w/ FA (20:2)	triacylglycerols
TG(20:2_36:5)	Triacylglceride (56:7) w/ FA (20:2)	triacylglycerols
TG(20:3_32:0)	Triacylglceride (52:3) w/ FA (20:3)	triacylglycerols
TG(20:3_32:1)	Triacylglceride (52:4) w/ FA (20:3)	triacylglycerols
TG(20:3_32:2)	Triacylglceride (52:5) w/ FA (20:3)	triacylglycerols
TG(20:3_34:0)	Triacylglceride (54:3) w/ FA (20:3)	triacylglycerols
TG(20:3_34:1)	Triacylglceride (54:4) w/ FA (20:3)	triacylglycerols
TG(20:3_34:2)	Triacylglceride (54:5) w/ FA (20:3)	triacylglycerols
TG(20:3_34:3)	Triacylglceride (54:6) w/ FA (20:3)	triacylglycerols
TG(20:3_36:3)	Triacylglceride (56:6) w/ FA (20:3)	triacylglycerols
TG(20:3_36:4)	Triacylglceride (56:7) w/ FA (20:3)	triacylglycerols
TG(20:3_36:5)	Triacylglceride (56:8) w/ FA (20:3)	triacylglycerols
TG(20:4_30:0)	Triacylglceride (50:4) w/ FA (20:4)	triacylglycerols
TG(20:4_32:0)	Triacylglceride (52:4) w/ FA (20:4)	triacylglycerols
TG(20:4_32:1)	Triacylglceride (52:5) w/ FA (20:4)	triacylglycerols
TG(20:4_32:2)	Triacylglceride (52:6) w/ FA (20:4)	triacylglycerols
TG(20:4_33:2)	Triacylglceride (53:6) w/ FA (20:4)	triacylglycerols
TG(20:4_34:0)	Triacylglceride (54:4) w/ FA (20:4)	triacylglycerols
TG(20:4_34:1)	Triacylglceride (54:5) w/ FA (20:4)	triacylglycerols
TG(20:4_34:2)	Triacylglceride (54:6) w/ FA (20:4)	triacylglycerols
TG(20:4_34:3)	Triacylglceride (54:7) w/ FA (20:4)	triacylglycerols
TG(20:4_35:3)	Triacylglceride (55:7) w/ FA (20:4)	triacylglycerols
TG(20:4_36:2)	Triacylglceride (56:6) w/ FA (20:4)	triacylglycerols
TG(20:4_36:3)	Triacylglceride (56:7) w/ FA (20:4)	triacylglycerols
TG(20:4_36:4)	Triacylglceride (56:8) w/ FA (20:4)	triacylglycerols
TG(20:4_36:5)	Triacylglceride (56:9) w/ FA (20:4)	triacylglycerols
TG(20:5_34:0)	Triacylglceride (54:5) w/ FA (20:5)	triacylglycerols
TG(20:5_34:1)	Triacylglceride (54:6) w/ FA (20:5)	triacylglycerols
TG(20:5_34:2)	Triacylglceride (54:7) w/ FA (20:5)	triacylglycerols
TG(20:5_36:2)	Triacylglceride (56:7) w/ FA (20:5)	triacylglycerols
TG(20:5_36:3)	Triacylglceride (56:8) w/ FA (20:5)	triacylglycerols
TG(22:0_32:4)	Triacylglceride (54:4) w/ FA (22:0)	triacylglycerols
TG(22:1_32:5)	Triacylglceride (54:6) w/ FA (22:1)	triacylglycerols
TG(22:2_32:4)	Triacylglceride (54:6) w/ FA (22:2)	triacylglycerols
TG(22:3_30:2)	Triacylglceride (52:5) w/ FA (22:3)	triacylglycerols
TG(22:4_32:0)	Triacylglceride (54:4) w/ FA (22:4)	triacylglycerols
TG(22:4_32:2)	Triacylglceride (54:6) w/ FA (22:4)	triacylglycerols
TG(22:4_34:2)	Triacylglceride (56:6) w/ FA (22:4)	triacylglycerols
TG(22:5_32:0)	Triacylglceride (54:5) w/ FA (22:5)	triacylglycerols
TG(22:5_32:1)	Triacylglceride (54:6) w/ FA (22:5)	triacylglycerols
TG(22:5_34:1)	Triacylglceride (56:6) w/ FA (22:5)	triacylglycerols
TG(22:5_34:2)	Triacylglceride (56:7) w/ FA (22:5)	triacylglycerols
TG(22:5_34:3)	Triacylglceridev(56:8) w/ FA (22:5)	triacylglycerols
TG(22:6_32:0)	Triacylglceride (54:6) w/ FA (22:6)	triacylglycerols
TG(22:6_32:1)	Triacylglceride (54:7) w/ FA (22:6)	triacylglycerols
TG(22:6_34:1)	Triacylglceride (56:7) w/ FA (22:6)	triacylglycerols
TG(22:6_34:2)	Triacylglceride (56:8) w/ FA (22:6)	triacylglycerols
TG(22:6_34:3)	Triacylglceride (56:9) w/ FA (22:6)	triacylglycerols
lysoPC a C14:0	lysoPhosphatidyl- choline acyl C14:0	glycerophospholipids
lysoPC a C16:0	lysoPhosphatidyl- choline acyl C16:0	glycerophospholipids
lysoPC a C16:1	lysoPhosphatidyl- choline acyl C16:1	glycerophospholipids
lysoPC a C17:0	lysoPhosphatidyl-choline acyl C17:0	glycerophospholipids
lysoPC a C18:0	lysoPhosphatidyl-choline acyl C18:0	glycerophospholipids
lysoPC a C18:1	lysoPhosphatidyl-choline acyl C18:1	glycerophospholipids
lysoPC a C18:2	lysoPhosphatidyl- choline acyl C18:2	glycerophospholipids
lysoPC a C20:3	lysoPhosphatidyl- choline acyl C20:3	glycerophospholipids
lysoPC a C20:4	lysoPhosphatidyl- choline acyl C20:4	glycerophospholipids
lysoPC a C24:0	lysoPhosphatidyl- choline acyl C24:0	glycerophospholipids
lysoPC a C26:0	lysoPhosphatidyl-choline acyl C26:0	glycerophospholipids
lysoPC a C26:1	lysoPhosphatidyl-choline acyl C26:1	glycerophospholipids
lysoPC a C28:0	lysoPhosphatidyl-choline acyl C28:0	glycerophospholipids
lysoPC a C28:1	lysoPhosphatidyl- choline acyl C28:1	glycerophospholipids
PC aa C24:0	Phosphatidylcholine diacyl C24:0	glycerophospholipids
PC aa C26:0	Phosphatidylcholine diacyl C26:0	glycerophospholipids
PC aa C28:1	Phosphatidylcholine diacyl C28:1	glycerophospholipids
PC aa C30:0	Phosphatidylcholine diacyl C30:0	glycerophospholipids
PC aa C30:2	Phosphatidylcholine diacyl C30:2	glycerophospholipids
PC aa C32:0	Phosphatidylcholine diacyl C32:0	glycerophospholipids
PC aa C32:1	Phosphatidylcholine diacyl C32:1	glycerophospholipids
PC aa C32:2	Phosphatidylcholine diacyl C32:2	glycerophospholipids
PC aa C32:3	Phosphatidylcholine diacyl C32:3	glycerophospholipids
PC aa C34:1	Phosphatidylcholine diacyl C34:1	glycerophospholipids
PC aa C34:2	Phosphatidylcholine diacyl C34:2	glycerophospholipids
PC aa C34:3	Phosphatidylcholine diacyl C34:3	glycerophospholipids
PC aa C34:4	Phosphatidylcholine diacyl C34:4	glycerophospholipids
PC aa C36:0	Phosphatidylcholine diacyl C36:0	glycerophospholipids
PC aa C36:1	Phosphatidylcholine diacyl C36:1	glycerophospholipids
PC aa C36:2	Phosphatidylcholine diacyl C36:2	glycerophospholipids
PC aa C36:3	Phosphatidylcholine diacyl C36:3	glycerophospholipids
PC aa C36:4	Phosphatidylcholine diacyl C36:4	glycerophospholipids
PC aa C36:5	Phosphatidylcholine diacyl C36:5	glycerophospholipids
PC aa C36:6	Phosphatidylcholine diacyl C36:6	glycerophospholipids
PC aa C38:0	Phosphatidylcholine diacyl C38:0	glycerophospholipids
PC aa C38:1	Phosphatidylcholine diacyl C38:1	glycerophospholipids
PC aa C38:3	Phosphatidylcholine diacyl C38:3	glycerophospholipids
PC aa C38:4	Phosphatidylcholine diacyl C38:4	glycerophospholipids
PC aa C38:5	Phosphatidylcholine diacyl C38:5	glycerophospholipids
PC aa C38:6	Phosphatidylcholine diacyl C38:6	glycerophospholipids
PC aa C40:1	Phosphatidylcholine diacyl C40:1	glycerophospholipids
PC aa C40:2	Phosphatidylcholine diacyl C40:2	glycerophospholipids
PC aa C40:3	Phosphatidylcholine diacyl C40:3	glycerophospholipids
PC aa C40:4	Phosphatidylcholine diacyl C40:4	glycerophospholipids
PC aa C40:5	Phosphatidylcholine diacyl C40:5	glycerophospholipids
PC aa C40:6	Phosphatidylcholine diacyl C40:6	glycerophospholipids
PC aa C42:0	Phosphatidylcholine diacyl C42:0	glycerophospholipids
PC aa C42:1	Phosphatidylcholine diacyl C42:1	glycerophospholipids
PC aa C42:2	Phosphatidylcholine diacyl C42:2	glycerophospholipids
PC aa C42:4	Phosphatidylcholine diacyl C42:4	glycerophospholipids
PC aa C42:5	Phosphatidylcholine diacyl C42:5	glycerophospholipids
PC aa C42:6	Phosphatidylcholine diacyl C42:6	glycerophospholipids
PC ae C30:0	Phosphatidylcholine acyl-alkyl C30:0	glycerophospholipids
PC ae C30:1	Phosphatidylcholine acyl-alkyl C30:1	glycerophospholipids
PC ae C30:2	Phosphatidylcholine acyl-alkyl C30:2	glycerophospholipids
PC ae C32:1	Phosphatidylcholine acyl-alkyl C32:1	glycerophospholipids
PC ae C32:2	Phosphatidylcholine acyl-alkyl C32:2	glycerophospholipids
PC ae C34:0	Phosphatidylcholine acyl-alkyl C34:0	glycerophospholipids
PC ae C34:1	Phosphatidylcholine acyl-alkyl C34:1	glycerophospholipids
PC ae C34:2	Phosphatidylcholine acyl-alkyl C34:2	glycerophospholipids
PC ae C34:3	Phosphatidylcholine acyl-alkyl C34:3	glycerophospholipids
PC ae C36:0	Phosphatidylcholine acyl-alkyl C36:0	glycerophospholipids
PC ae C36:1	Phosphatidylcholine acyl-alkyl C36:1	glycerophospholipids
PC ae C36:2	Phosphatidylcholine acyl-alkyl C36:2	glycerophospholipids
PC ae C36:3	Phosphatidylcholine acyl-alkyl C36:3	glycerophospholipids
PC ae C36:4	Phosphatidylcholine acyl-alkyl C36:4	glycerophospholipids
PC ae C36:5	Phosphatidylcholine acyl-alkyl C36:5	glycerophospholipids
PC ae C38:0	Phosphatidylcholine acyl-alkyl C38:0	glycerophospholipids
PC ae C38:1	Phosphatidylcholine acyl-alkyl C38:1	glycerophospholipids
PC ae C38:2	Phosphatidylcholine acyl-alkyl C38:2	glycerophospholipids
PC ae C38:3	Phosphatidylcholine acyl-alkyl C38:3	glycerophospholipids
PC ae C38:4	Phosphatidylcholine acyl-alkyl C38:4	glycerophospholipids
PC ae C38:5	Phosphatidylcholine acyl-alkyl C38:5	glycerophospholipids
PC ae C38:6	Phosphatidylcholine acyl-alkyl C38:6	glycerophospholipids
PC ae C40:1	Phosphatidylcholine acyl-alkyl C40:1	glycerophospholipids
PC ae C40:2	Phosphatidylcholine acyl-alkyl C40:2	glycerophospholipids
PC ae C40:3	Phosphatidylcholine acyl-alkyl C40:3	glycerophospholipids
PC ae C40:4	Phosphatidylcholine acyl-alkyl C40:4	glycerophospholipids
PC ae C40:5	Phosphatidylcholine acyl-alkyl C40:5	glycerophospholipids
PC ae C40:6	Phosphatidylcholine acyl-alkyl C40:6	glycerophospholipids
PC ae C42:0	Phosphatidylcholine acyl-alkyl C42:0	glycerophospholipids
PC ae C42:1	Phosphatidylcholine acyl-alkyl C42:1	glycerophospholipids
PC ae C42:2	Phosphatidylcholine acyl-alkyl C42:2	glycerophospholipids
PC ae C42:3	Phosphatidylcholine acyl-alkyl C42:3	glycerophospholipids
PC ae C42:4	Phosphatidylcholine acyl-alkyl C42:4	glycerophospholipids
PC ae C42:5	Phosphatidylcholine acyl-alkyl C42:5	glycerophospholipids
PC ae C44:3	Phosphatidylcholine acyl-alkyl C44:3	glycerophospholipids
PC ae C44:4	Phosphatidylcholine acyl-alkyl C44:4	glycerophospholipids
PC ae C44:5	Phosphatidylcholine acyl-alkyl C44:5	glycerophospholipids
PC ae C44:6	Phosphatidylcholine acyl-alkyl C44:6	glycerophospholipids
Cer(d16:1/18:0)	Ceramide (d16:1/18:0)	ceramides
Cer(d16:1/20:0)	Ceramide (d16:1/20:0)	ceramides
Cer(d16:1/22:0)	Ceramide (d16:1/22:0)	ceramides
Cer(d16:1/23:0)	Ceramide (d16:1/23:0)	ceramides
Cer(d16:1/24:0)	Ceramide (d16:1/24:0)	ceramides
Cer(d18:1/14:0)	Ceramide (d18:1/14:0)	ceramides
Cer(d18:1/16:0)	Ceramide (d18:1/16:0)	ceramides
Cer(d18:1/18:0(OH))	Hydroxyceramide (d18:1/18:0(OH))	ceramides
Cer(d18:1/18:0)	Ceramide (d18:1/18:0)	ceramides
Cer(d18:1/18:1)	Ceramide (d18:1/18:1)	ceramides
Cer(d18:1/20:0(OH))	Hydroxyceramide (d18:1/20:0(OH))	ceramides
Cer(d18:1/20:0)	Ceramide (d18:1/20:0)	ceramides
Cer(d18:1/22:0)	Ceramide (d18:1/22:0)	ceramides
Cer(d18:1/23:0)	Ceramide (d18:1/23:0)	ceramides
Cer(d18:1/24:0)	Ceramide (d18:1/24:0)	ceramides
Cer(d18:1/24:1)	Ceramide (d18:1/24:1)	ceramides
Cer(d18:1/25:0)	Ceramide (d18:1/25:0)	ceramides
Cer(d18:1/26:0)	Ceramide (d18:1/26:0)	ceramides
Cer(d18:1/26:1)	Ceramide (d18:1/26:1)	ceramides
Cer(d18:2/14:0)	Ceramide (d18:2/14:0)	ceramides
Cer(d18:2/16:0)	Ceramide (d18:2/16:0)	ceramides
Cer(d18:2/18:0)	Ceramide (d18:2/18:0)	ceramides
Cer(d18:2/18:1)	Ceramide (d18:2/18:1)	ceramides
Cer(d18:2/20:0)	Ceramide (d18:2/20:0)	ceramides
Cer(d18:2/22:0)	Ceramide (d18:2/22:0)	ceramides
Cer(d18:2/23:0)	Ceramide (d18:2/23:0)	ceramides
Cer(d18:2/24:0)	Ceramide (d18:2/24:0)	ceramides
Cer(d18:2/24:1)	Ceramide (d18:2/24:1)	ceramides
Cer(d18:0/18:0(OH))	Hydroxydihydroceramide (d18:0/18:0(OH))	dihydroceramides
Cer(d18:0/18:0)	Dihydroceramide (d18:0/18:0)	dihydroceramides
Cer(d18:0/20:0)	Dihydroceramide (d18:0/20:0)	dihydroceramides
Cer(d18:0/22:0)	Dihydroceramide (d18:0/22:0)	dihydroceramides
Cer(d18:0/24:0)	Dihydroceramide (d18:0/24:0)	dihydroceramides
Cer(d18:0/24:1)	Dihydroceramide (d18:0/24:1)	dihydroceramides
Cer(d18:0/26:1(OH))	Hydroxydihydroceramide (d18:0/26:1(OH))	dihydroceramides
Cer(d18:0/26:1)	Dihydroceramide (d18:0/26:1)	dihydroceramides
HexCer(d16:1/22:0)	Hexosylceramide (d16:1/22:0)	glycosylceramides
HexCer(d16:1/24:0)	Hexosylceramide (d16:1/24:0)	glycosylceramides
HexCer(d18:1/14:0)	Hexosylceramide (d18:1/14:0)	glycosylceramides
HexCer(d18:1/16:0)	Hexosylceramide (d18:1/16:0)	glycosylceramides
HexCer(d18:1/18:0)	Hexosylceramide (d18:1/18:0)	glycosylceramides
HexCer(d18:1/18:1)	Hexosylceramide (d18:1/18:1)	glycosylceramides
HexCer(d18:1/20:0)	Hexosylceramide (d18:1/20:0)	glycosylceramides
HexCer(d18:1/22:0)	Hexosylceramide (d18:1/22:0)	glycosylceramides
HexCer(d18:1/23:0)	Hexosylceramide (d18:1/23:0)	glycosylceramides
HexCer(d18:1/24:0)	Hexosylceramide (d18:1/24:0)	glycosylceramides
HexCer(d18:1/24:1)	Hexosylceramide (d18:1/24:1)	glycosylceramides
HexCer(d18:1/26:0)	Hexosylceramide (d18:1/26:0)	glycosylceramides
HexCer(d18:1/26:1)	Hexosylceramide (d18:1/26:1)	glycosylceramides
HexCer(d18:2/16:0)	Hexosylceramide (d18:2/16:0)	glycosylceramides
HexCer(d18:2/18:0)	Hexosylceramide (d18:2/18:0)	glycosylceramides
HexCer(d18:2/20:0)	Hexosylceramide (d18:2/20:0)	glycosylceramides
HexCer(d18:2/22:0)	Hexosylceramide (d18:2/22:0)	glycosylceramides
HexCer(d18:2/23:0)	Hexosylceramide (d18:2/23:0)	glycosylceramides
HexCer(d18:2/24:0)	Hexosylceramide (d18:2/24:0)	glycosylceramides
Hex2Cer(d18:1/14:0)	Dihexosylceramide (d18:1/14:0)	glycosylceramides
Hex2Cer(d18:1/16:0)	Dihexosylceramide (d18:1/16:0)	glycosylceramides
Hex2Cer(d18:1/18:0)	Dihexosylceramide (d18:1/18:0)	glycosylceramides
Hex2Cer(d18:1/20:0)	Dihexosylceramide(d18:1/20:0)	glycosylceramides
Hex2Cer(d18:1/22:0)	Dihexosylceramide(d18:1/22:0)	glycosylceramides
Hex2Cer(d18:1/24:0)	Dihexosylceramide (d18:1/24:0)	glycosylceramides
Hex2Cer(d18:1/24:1)	Dihexosylceramide (d18:1/24:1)	glycosylceramides
Hex2Cer(d18:1/26:0)	Dihexosylceramide (d18:1/26:0)	glycosylceramides
Hex2Cer(d18:1/26:1)	Dihexosylceramide(d18:1/26:1)	glycosylceramides
Hex3Cer(d18:1/16:0)	Trihexosylceramide(d18:1/16:0)	glycosylceramides
Hex3Cer(d18:1/18:0)	Trihexosylceramide(d18:1/18:0)	glycosylceramides
Hex3Cer(d18:1/24:1)	Trihexosylceramide (d18:1/24:1)	glycosylceramides
Hex3Cer(d18:1/26:1)	Trihexosylceramide (d18:1/26:1)	glycosylceramides
Hex3Cer(d18:1_20:0)	Trihexosylceramide (d18:1_20:0)	glycosylceramides
Hex3Cer(d18:1_22:0)	Trihexosylceramide (d18:1_22:0)	glycosylceramides
SM (OH) C14:1	Hydroxy-sphingomy-eline C14:1	sphingolipids
SM (OH) C16:1	Hydroxy-sphingomyeline C16:1	sphingolipids
SM (OH) C22:1	Hydroxy-sphingomyeline C22:1	sphingolipids
SM (OH) C22:2	Hydroxy-sphingomyeline C22:2	sphingolipids
SM (OH) C24:1	Hydroxy-sphingomeline C24:1	sphingolipids
SM C16:0	Sphingomyeline C16:0	sphingolipids
SM C16:1	Sphingomyeline C16:1	sphingolipids
SM C18:0	Sphingomyeline C18:0	sphingolipids
SM C18:1	Sphingomyeline C18:1	sphingolipids
SM C20:2	Sphingomyeline C20:2	sphingolipids
SM C22:3	Sphingomyeline C22:3	sphingolipids
SM C24:0	Sphingomyeline C24:0	sphingolipids
SM C24:1	Sphingomyeline C24:1	sphingolipids
SM C26:0	Sphingomyeline C26:0	sphingolipids
SM C26:1	Sphingomyeline C26:1	sphingolipids
C0	Acyl-carnitine	Acylcarnitines
C2	Acetyl-carnitine	Acylcarnitines
C3	Propionyl-carnitine	Acylcarnitines
C3:1	Acrylyl-carnitine	Acylcarnitines
C3-DC (C4-OH)	Malonyl-/3-hydroxybutyryl-carnitine	Acylcarnitines
C3-OH	3-hydroxypropionil-carnitine	Acylcarnitines
C4	Isobutyryl-/Butyryl-carnitine	Acylcarnitines
C4:1	Butenyl-carnitine	Acylcarnitines
C5	Isovaleryl-/2-methylbutyryl-carnitine	Acylcarnitines
C5:1	Tiglyl-carnitine	Acylcarnitines
C5:1-DC	Glutaryl-carnitine	Acylcarnitines
C5-DC (C6-OH)	3-hydroxyhexanoyl-carnitine	Acylcarnitines
C5-M-DC	3-methylglutaryl-carnitine	Acylcarnitines
C5-OH (C3-DC-M)	3-hydroxyisovaleryl-/2-methyl-3-hydroxybutyryl-carnitine	Acylcarnitines
C6 (C4:1-DC)	Hexanoyl-carnitine	Acylcarnitines
C6:1	Hexenoyl-carnitine	Acylcarnitines
C7-DC	Heptanoyl-carnitine	Acylcarnitines
C8	Octanoyl-carnitine	Acylcarnitines
C9		Acylcarnitines
C10	Decanoyl-carnitine	Acylcarnitines
C10:1	Decenoyl-carnitine	Acylcarnitines
C10:2	Decadienoyl-carnitine	Acylcarnitines
C12	Dodecanoyl-carnitine	Acylcarnitines
C12:1	Dodecenoyl-carnitine	Acylcarnitines
C12-DC	Dodecanedioylcarnitine	Acylcarnitines
C14	Tetradecanoyl-carnitine (myristoyl-carnitine)	Acylcarnitines
C14:1	Tetradecenoyl-carnitine	Acylcarnitines
C14:1-OH	3-hydroxytetradecenoyl-carnitine	Acylcarnitines
C14:2	Tetradecadienoyl-carnitine	Acylcarnitines
C14:2-OH	3-hydroxytetradecadienoyl-carnitine	Acylcarnitines
C16	Hexadecanoyl-carnitine (palmitoyl-carnitine)	Acylcarnitines
C16:1	Hexadecenoyl-carnitine	Acylcarnitines
C16:1-OH	3-hydroxyhexadecenoyl-carnitine	Acylcarnitines
C16:2	Hexadecadienoyl-carnitine	Acylcarnitines
C16:2-OH	3-hydroxyhexadecadienoyl-carnitine	Acylcarnitines
C16-OH	3-hydroxyhexadecanoyl-carnitine	Acylcarnitines
C18	Octadecanoyl-carnitine (stearyl-carnitine)	Acylcarnitines
C18:1	Octadecenoyl-carnitine	Acylcarnitines
C18:1-OH	3-hydroxyoctadecenoyl-carnitine	Acylcarnitines
C18:2	Octadecadienoyl-carnitine	Acylcarnitines

[truncated: 1 more sheets: Table S11]
